# Supplementary material for: The foundation of the rhubarb industry economy: investigating metabolites disparities of rhubarb between varieties and growing environments on the Tibetan plate
Source: Front Pharmacol. 2024 Sep 27;15:1461523. doi: 10.3389/fphar.2024.1461523 (PMC11467420; doi:10.3389/fphar.2024.1461523)
Supplement: Supplementary file 1 [file Table2.XLSX]

## Sheet: file explanation
Table header name	Describe
id	The unique data number of this substance in this qualitative analysis
MS2 name	Name of the substance obtained from qualitative matching analysis by secondary mass spectrometry
MS2 score	The score for the second level matching is [0,1], the larger the better
rt	Chromatographic retention time of the substance
mz	Mass charge ratio of characteristic ions of the measured substance
MEAN OO	The mean value of the relative quantitative value of the substance in an experimental group within the group comparison
MEAN XX	The mean value of the relative quantitative value of the substance in another experimental group within the group comparison
VIP	The projected importance of the variable obtained from the OPLS-DA model compared with this group of substances
P-VALUE	The P-value obtained by the t-test of this substance compared to this group, P-value=probability that the hypothesis is correct but rejected=number of negative results/total number of results, which is a test probability for the sample data
Q-VALUE	The result of a hypothesis test statistic (P-value) corrected by multiple hypothesis tests. Q-value=probability of being rejected but correct=number of false positive results/number of presumed positive results. It is a test probability for inferences obtained from statistical tests, and is a re statistic of P-value
FOLD CHANGE	The multiple relationship between this substance and the two groups of experiments in this group
LOG_FOLDCHANGE	FOLD CHANGE takes the logarithm based on 2

## Sheet: 1-2
id	MS2 name	MS2 score	rt	mz	MEAN 1	MEAN 2	VIP	P-VALUE	Q-VALUE	FOLD CHANGE	LOG_FOLDCHANGE
1	(-)-Epicatechin gallate	1	5.18	443.096	10.5945	22.0995	1.08502	0.00772639	0.0306165	0.479399	-1.0607
4	1,3,6-Tri-O-galloyl-.beta.-D-glucose	1	3.68	659.085	0.0530968	0.27566	1.46478	0.0190842	0.0433516	0.192617	-2.37619
5	1-Monolinoleoyl-rac-glycerol	1	14.97	377.265	4.36176	9.00537	1.17715	0.00987259	0.0331328	0.484351	-1.04588
7	1-Palmitoyl-2-hydroxy-sn-glycero-3-phosphoethanolamine	1	12.83	454.291	2.52196	0.806049	1.43926	0.00465101	0.0251494	3.1288	1.64561
8	1-Palmitoylglycerol	1	13.86	313.273	0.237975	0.47932	1.24796	0.0202485	0.0444468	0.496484	-1.01018
15	5,6,7,8-Tetrahydro-2-naphthol	1	5.47	149.095	0.353452	0.0088373	1.18864	0.000247819	0.0069006	39.9955	5.32177
17	7-Methoxycoumarin-4-acetic acid	1	5.13	235.06	2.06888	0.36546	1.52339	0.0199424	0.0441661	5.66104	2.50107
20	Aloe emodin	1	5.2	271.06	3.84916	7.98679	1.6475	0.000391909	0.00783201	0.481941	-1.05307
21	Betaine	1	0.62	118.086	0.963392	0.132128	1.56568	0.00935581	0.0326	7.29135	2.86619
22	Caffeic acid	1	3.26	163.038	0.127952	0.0455307	1.30657	0.0380151	0.0570545	2.81024	1.49069
23	Chrysophanol	1	7.81	255.065	2.31946	8.15959	1.5537	0.00022494	0.00673161	0.284261	-1.81471
24	Chrysophanol 8-O-shan-D-glucoside	1	7.81	439.099	2.89221	8.63628	1.63627	8.61998e-06	0.00171538	0.334891	-1.57824
26	D-erythro-Sphinganine	1	12.2	302.305	0.167225	0.0383731	1.67759	0.00291496	0.0206219	4.35786	2.12362
29	Emodin	1	11.07	271.06	5.84538	2.88689	1.25875	0.014864	0.0391094	2.0248	1.01778
30	Emodin-8-glucoside	1	7.68	455.094	3.36224	5.73575	1.41362	0.00228373	0.0185104	0.58619	-0.770559
31	Epicatechin	1	2.78	291.086	26.6237	62.1414	1.28958	0.00344687	0.0222773	0.428438	-1.22284
34	Kaempferol	1	8.12	287.055	0.0510443	4.71294	1.6524	0.0440477	0.060646	0.0108307	-6.52873
36	L-Isoleucine	1	1	132.101	0.0478013	0.35259	1.57707	0.00718616	0.029833	0.135572	-2.88287
37	L-Phenylalanine	1	1.53	166.086	0.0462221	0.231227	1.32851	0.0217545	0.0457585	0.199899	-2.32266
39	Monolinolenin (9c,12c,15c)	1	14	375.25	1.96809	4.91673	1.22788	0.00402887	0.0237934	0.400284	-1.3209
40	Monoolein	1	16.07	379.281	2.19717	4.51989	1.30112	0.0155422	0.0397994	0.48611	-1.04064
44	Palmitoyl ethanolamide	1	14.65	322.271	0.0706907	0.161915	1.25456	0.00831813	0.0313968	0.436591	-1.19565
47	Phytosphingosine	1	11.52	318.3	1.73684	0.356963	1.69665	0.00617763	0.0281509	4.86559	2.28261
50	Procyanidin B2	1	2.42	579.149	17.1578	39.4966	1.06978	0.0152238	0.0394801	0.434411	-1.20287
52	Rhapontigenin	1	7.07	259.095	1.00843	0.082083	1.75262	0.00159504	0.01564	12.2855	3.61889
56	Sucrose	1	0.69	365.105	3.64596	17.9557	1.51251	9.34138e-06	0.00174216	0.203053	-2.30007
57	Tinnevellin glucoside	1	7.56	431.13	16.3966	34.2344	1.3676	0.00292546	0.0206535	0.47895	-1.06205
72			0.55	110.008	0.0844843	0.12613	1.19528	0.0104272	0.0336626	0.669821	-0.578152
163			0.6	219.026	0.120786	0.35128	1.44399	0.0204605	0.0446383	0.343846	-1.54017
164			0.6	221.041	0.0658047	0.00435959	1.78539	0.0139439	0.0381104	15.0942	3.91593
168			0.6	296.066	0.144512	0.0350888	1.70619	0.00017664	0.00628812	4.11846	2.04211
173			0.6	411.096	0.0289051	0.0680413	1.45914	0.00713774	0.0297591	0.424817	-1.23509
178			0.62	104.106	0.748881	1.6908	1.1042	0.00266789	0.0198381	0.442916	-1.1749
185			0.62	222.02	0.194321	0.00714598	1.75547	0.0102127	0.0334625	27.1931	4.76517
186			0.62	206.102	0.0310387	0.243396	1.59477	0.00409204	0.0239424	0.127524	-2.97116
188			0.62	266.123	0.369766	4.8936	1.62649	0.00378309	0.0231863	0.0755613	-3.72621
204			0.62	381.079	8.97225	37.5493	1.44916	0.000168983	0.00621111	0.238946	-2.06525
207			0.62	446.187	0.0100415	0.220594	1.04057	0.000488633	0.00860128	0.0455204	-4.45734
212			0.62	543.131	0.304022	1.87681	1.69322	0.00113996	0.0131348	0.161988	-2.62604
214			0.62	705.184	0.0222218	0.0691013	1.24383	0.00838144	0.0314759	0.321583	-1.63674
223			0.64	144.102	0.119884	0.000868552	1.36863	0.0263851	0.0494703	138.027	7.10881
226			0.64	202.18	0.0579001	0.0178759	1.35249	0.0220001	0.045962	3.23901	1.69555
227			0.64	204.123	0.0220366	0.00142723	1.11808	0.0179365	0.0421947	15.4401	3.94861
235			0.64	280.139	0.0505713	0.376983	1.28929	0.0448787	0.0611351	0.134148	-2.89811
256			0.64	460.201	0.0122845	0.341237	1.2191	0.00779645	0.0307129	0.0359998	-4.79587
261			0.64	533.091	0.00629633	0.0489947	1.41637	0.00307107	0.0211364	0.12851	-2.96004
272			0.67	234.097	0.0161994	0.242911	1.59928	0.0293634	0.0516223	0.0666889	-3.90641
287			0.67	474.218	0.000649192	0.0569477	1.6287	0.000261699	0.00699213	0.0113998	-6.45485
302			0.69	397.113	0.00523001	0.0717964	1.55283	0.00983616	0.0330965	0.072845	-3.77903
332			0.73	183.05	0.00988025	0.0828786	1.59933	0.00619029	0.0281741	0.119214	-3.06838
335			0.73	354.61	0.00457737	0.207446	1.08512	0.000744631	0.0105544	0.0220653	-5.50208
338			0.73	707.212	0.0120922	0.519323	1.07921	7.1476e-06	0.00164782	0.0232845	-5.42449
341			0.76	264.076	0.00504233	0.06131	1.544	0.0453011	0.0613797	0.0822433	-3.60396
344			0.76	499.114	0.0349664	0.967118	1.72956	0.0207649	0.0449092	0.0361552	-4.78965
354			0.78	354.108	0.136927	1.15602	1.68842	0.00183453	0.0167249	0.118447	-3.07768
355			0.78	362.097	0.0259783	0.102867	1.40137	0.0168185	0.0410307	0.252542	-1.9854
357			0.78	463.069	0.148164	0.389025	1.10685	0.00561531	0.0270622	0.38086	-1.39267
365			0.8	223.064	0.114376	0.0690823	1.48977	0.00966988	0.0329286	1.65565	0.727402
369			0.8	362.598	0.000441848	0.0171251	1.60443	0.0224282	0.0463104	0.0258012	-5.27642
371			0.8	525.166	0.140579	2.28917	1.75727	0.000133601	0.00577874	0.0614106	-4.02537
372			0.8	525.667	0.00525216	0.593894	1.09274	0.000498151	0.00869066	0.0088436	-6.82115
373			0.8	533.154	0.00798852	0.159397	1.10832	0.00668309	0.0290331	0.050117	-4.31856
377			0.8	696.224	0.00462531	0.513569	1.3126	0.000183765	0.00635555	0.00900621	-6.79486
378			0.8	696.724	3.37762e-11	0.233279	1.87563	0.000357898	0.00757509	1.44789e-10	-32.6853
380			0.8	805.186	0.0143197	0.16185	1.129	6.78833e-05	0.00458231	0.088475	-3.49859
399			0.84	204.123	0.0231315	0.000388083	1.66283	0.0082969	0.0313701	59.6046	5.89735
408			0.84	232.118	0.00392181	0.0195557	1.50903	0.0282224	0.0507843	0.200546	-2.31799
412			0.84	262.128	0.034086	0.434558	1.51827	0.03579	0.0558141	0.0784383	-3.6723
416			0.84	280.139	0.0638602	0.556443	1.45445	0.0333102	0.0543129	0.114765	-3.12324
426			0.84	344.134	0.0610215	0.414853	1.42655	0.0440296	0.0606352	0.147092	-2.76521
445			0.84	557.119	0.11202	1.41706	1.56878	0.00742644	0.0301905	0.0790505	-3.66108
461			0.87	136.075	0.021539	0.0668928	1.07806	0.0360503	0.0559642	0.321992	-1.6349
462			0.87	182.081	0.124285	0.4051	1.27002	0.0261275	0.0492773	0.3068	-1.70463
472			0.87	524.197	0.0187924	0.235446	1.17866	0.0139564	0.0381246	0.0798163	-3.64717
492			0.89	423.09	0.0239146	0.0643244	1.3556	0.0158032	0.0400551	0.371781	-1.42748
496			0.89	515.123	0.00281682	0.064888	1.2746	0.00869002	0.0318504	0.0434104	-4.52581
497			0.89	515.625	3.37762e-11	0.0179213	1.87722	0.0171927	0.0414023	1.8847e-09	-28.983
498			0.89	520.144	0.00213498	0.153085	1.19062	0.00243342	0.0190205	0.0139464	-6.16397
499			0.89	520.646	3.37762e-11	0.0346302	1.87232	0.0050061	0.0258255	9.75338e-10	-29.9334
502			0.89	535.114	0.020886	0.216833	1.65868	0.000612857	0.00965468	0.096323	-3.37598
512			0.91	230.102	0.000220387	0.0511055	1.68795	0.0227597	0.0465746	0.0043124	-7.85729
513			0.91	319.099	0.0884222	0.0177022	1.01898	0.0129825	0.0369804	4.99499	2.32048
515			0.91	335.075	0.0745282	0.0180741	1.32965	0.0186469	0.0429204	4.12349	2.04387
516			0.91	407.115	0.0180277	0.100062	1.25519	0.0457642	0.0616449	0.180166	-2.47261
519			0.91	480.207	0.0341728	0.165035	1.27194	0.00850735	0.0316309	0.207064	-2.27185
520			0.91	483.119	0.0080938	0.0272676	1.27856	0.0314054	0.0530649	0.296828	-1.7523
523			0.91	697.17	0.00338529	0.0711706	1.36592	3.5996e-06	0.00134265	0.0475658	-4.39393
531			0.94	400.146	0.0674323	0.000930239	1.11998	0.0164601	0.0406763	72.4892	6.17969
542			0.96	552.138	0.00198993	0.0118561	1.12915	0.000195909	0.00647702	0.16784	-2.57484
559			1	474.217	0.00994928	0.504616	1.35048	0.00405476	0.0238548	0.0197165	-5.66445
560			1	645.172	0.0195548	0.200573	1.18736	0.0323345	0.0536847	0.0974948	-3.35853
571			1.03	464.176	0.0117949	0.112434	1.08881	0.000306585	0.00724327	0.104906	-3.25284
580			1.05	171.028	0.279612	0.477098	1.09136	0.0377314	0.0569016	0.586069	-0.770858
583			1.05	316.137	0.00067151	0.00905203	1.22818	0.0405066	0.0584543	0.0741834	-3.75276
589			1.05	626.227	3.37762e-11	0.0337208	1.87288	0.0131703	0.0372086	1.00164e-09	-29.895
591			1.07	211.06	0.0230685	0.00110856	1.44457	0.0222098	0.0461337	20.8094	4.37916
600			1.1	173.078	0.0400563	0.0188247	1.28283	0.01265	0.036567	2.12786	1.0894
607			1.1	418.134	0.0107024	0.350566	1.65551	0.00830772	0.0313837	0.0305288	-5.03368
608			1.1	430.112	0.000406183	0.0190474	1.49259	0.046037	0.0617997	0.0213249	-5.55132
610			1.1	533.089	0.0653223	0.255792	1.63344	0.000299203	0.00720604	0.255373	-1.96932
623			1.12	517.115	0.270518	1.67283	1.77511	8.30546e-05	0.00489401	0.161712	-2.6285
645			1.26	213.075	0.201302	0.00150174	1.32553	0.0107026	0.0339372	134.046	7.06658
661			1.4	211.13	0.214775	0.000267377	1.64026	0.00735937	0.0300922	803.266	9.64973
662			1.42	135.116	0.227391	3.19025e-11	1.87715	0.0108173	0.0340494	7.12768e+09	32.7308
665			1.42	224.064	0.0983735	0.0262478	1.72901	0.00684474	0.0292981	3.74787	1.90607
678			1.46	355.064	1.19035	3.9944	1.41239	0.00984971	0.03311	0.298005	-1.74659
688			1.49	171.028	0.100141	0.440191	1.50533	0.0133484	0.0374215	0.227495	-2.13609
694			1.49	687.133	0.0273331	0.278468	1.41321	0.0270385	0.0499501	0.0981551	-3.34879
695			1.49	703.103	0.0256629	0.112095	1.29644	0.0363537	0.0561374	0.22894	-2.12696
702			1.53	328.139	0.0898163	0.507776	1.59837	0.0143382	0.0385479	0.176882	-2.49914
707			1.56	120.08	0.0543433	0.307433	1.47135	0.0225228	0.0463862	0.176764	-2.5001
711			1.58	339.104	0.0306854	0.0104937	1.39843	0.0206965	0.0448488	2.92418	1.54803
716			1.6	183.08	0.0589603	0.0343313	1.66552	0.0003148	0.00728307	1.71739	0.78022
721			1.62	313.068	0.1564	0.349244	1.40145	0.000468374	0.00841216	0.447824	-1.159
737			1.69	169.049	0.0312449	0.0153164	1.25712	0.0244289	0.0479445	2.03997	1.02854
742			1.69	489.099	0.0879757	0.31456	1.32629	0.0456895	0.0616023	0.279679	-1.83816
749			1.72	195.029	0.0177507	0.0621474	1.36417	0.0309561	0.0527572	0.285622	-1.80782
756			1.72	318.088	0.0332621	0.0012938	1.24608	0.0467165	0.0621806	25.7089	4.6842
793			1.78	564.157	0.0209454	0.000235665	1.50996	0.0326143	0.0538672	88.8781	6.47376
797			1.81	478.171	0.00642628	0.0466456	1.08815	0.0164993	0.0407124	0.137768	-2.85968
828			1.88	323.075	2.72533	0.64569	1.37506	0.0388068	0.0574737	4.22081	2.07752
849			1.92	487.084	0.0715348	0.185742	1.25401	0.0489388	0.0633845	0.385129	-1.37659
875			1.99	417.115	0.00117545	0.0161636	1.42773	0.0384008	0.0572601	0.072722	-3.78146
887			10.01	367.245	0.0197598	0.0807706	1.1689	0.000147889	0.00597051	0.244641	-2.03126
913			10.04	256.073	0.598749	0.199279	1.41002	0.0241568	0.0477209	3.00457	1.58716
922			10.04	593.141	0.0280181	1.17691e-05	1.71695	0.0254167	0.0487324	2380.66	11.2171
928			10.04	709.153	0.0889069	0.0225492	1.5284	0.0041321	0.0240355	3.94279	1.97922
942			10.06	501.208	0.0419771	0.000481415	1.64011	0.0384184	0.0572694	87.1954	6.44618
953			10.06	641.312	0.0341397	0.172816	1.43251	0.00206995	0.0177128	0.197549	-2.33972
961			10.08	255.159	0.690758	0.0334496	1.70139	0.00480653	0.0254534	20.6507	4.36812
962			10.08	271.131	0.275895	0.00745861	1.14848	0.0148425	0.0390869	36.9901	5.20907
965			10.08	367.129	0.0175975	0.000373712	1.66483	0.02764	0.0503795	47.0883	5.5573
1000			10.11	399.179	0.0415077	3.19025e-11	1.8746	0.0397996	0.058014	1.30108e+09	30.2771
1044			10.15	219.138	0.00135569	3.19025e-11	1.8645	0.00684676	0.0293014	4.24948e+07	25.3408
1046			10.15	251.164	0.00723871	9.69513e-05	1.35498	0.00854139	0.0316723	74.6634	6.22233
1055			10.15	409.255	0.0563792	0.397605	1.66401	0.00239261	0.0188851	0.141797	-2.8181
1086			10.17	347.182	0.0122659	0.0355391	1.54387	0.00116372	0.0132866	0.345138	-1.53475
1119			10.2	328.248	0.00103378	0.0248944	1.29801	0.0148599	0.0391052	0.0415265	-4.58982
1134			10.22	307.19	0.0601882	0.0234606	1.36037	0.042752	0.0598623	2.5655	1.35924
1140			10.22	432.237	0.0270521	0.0532375	1.2128	0.0379949	0.0570437	0.508141	-0.9767
1169			10.24	727.198	0.383828	0.0676936	1.2112	0.048543	0.0631743	5.67008	2.50337
1174			10.26	235.067	1.055	0.329317	1.39581	0.0238337	0.0474514	3.2036	1.6797
1175			10.26	235.096	6.3382	1.85226	1.38556	0.0233981	0.0470816	3.42188	1.77479
1211			10.33	513.223	0.29297	0.00552006	1.2288	0.035222	0.0554818	53.0737	5.72992
1234			10.38	217.085	0.0131852	0.00394144	1.33086	0.0415693	0.0591232	3.34527	1.74212
1279			10.4	529.149	0.23148	0.00365863	1.06238	0.0428832	0.0599428	63.2695	5.98344
1289			10.42	478.336	0.0346224	0.0835805	1.46852	0.000599077	0.00954887	0.41424	-1.27146
1296			10.44	233.153	0.537931	0.0170422	1.10969	0.0232479	0.0469552	31.5647	4.98024
1326			10.47	511.208	0.0840152	0.00661679	1.5968	0.0284463	0.0509373	12.6973	3.66645
1341			10.49	351.214	0.31663	0.154664	1.20263	0.0372976	0.0566648	2.04721	1.03366
1351			10.49	521.213	0.0706038	0.00271613	1.14981	0.0291255	0.0514466	25.9943	4.70012
1374			10.51	411.27	0.113942	0.239493	1.13645	0.0181587	0.0424251	0.475762	-1.07169
1400			10.53	359.182	0.0211344	0.00197942	1.45193	0.000440574	0.0082056	10.6771	3.41645
1401			10.53	398.24	0.0408311	0.0586394	1.34361	0.00860134	0.0317446	0.696309	-0.522201
1408			10.53	499.288	0.0279952	0.0054787	1.41981	0.0457048	0.0616111	5.10983	2.35327
1460			10.58	478.336	0.0301203	0.105677	1.4624	0.00902684	0.0322391	0.285022	-1.81085
1461			10.58	523.229	0.572222	0.124006	1.29893	0.0473708	0.0625414	4.61448	2.20617
1478			10.6	465.247	0.0219989	0.00553756	1.36785	0.0386276	0.0573798	3.97267	1.99011
1484			10.62	313.07	0.391696	0.139106	1.2571	0.0246291	0.0481072	2.81582	1.49355
1485			10.62	337.144	0.069139	0.0038728	1.31654	0.0290738	0.0514082	17.8524	4.15805
1486			10.62	395.242	0.0740952	0.002982	1.10688	0.0283673	0.0508835	24.8475	4.63503
1510			10.65	580.234	0.127527	0.00501426	1.29134	0.022073	0.0460219	25.4329	4.66862
1527			10.69	335.219	0.62899	1.67169	1.40892	0.000303584	0.00722831	0.376261	-1.4102
1541			10.71	357.203	0.00447258	0.0166214	1.46267	0.000470829	0.0084297	0.269086	-1.89386
1551			10.71	537.186	0.000300566	0.00217763	1.62438	0.00371903	0.0230204	0.138024	-2.85701
1589			10.76	413.256	0.00242961	0.0077829	1.37674	0.00574535	0.027325	0.312173	-1.67958
1607			10.78	513.223	0.0478397	0.00228443	1.28213	0.0168772	0.0410896	20.9417	4.3883
1625			10.8	379.187	0.0303766	0.000298579	1.30845	0.00748453	0.0302747	101.737	6.66871
1629			10.8	409.255	0.287889	0.748915	1.29701	0.00492584	0.0256782	0.384408	-1.37929
1631			10.8	478.336	0.0251633	0.216746	1.02547	0.00779759	0.0307145	0.116096	-3.10662
1648			10.83	355.186	0.00247266	0.00671266	1.2791	0.0153177	0.0395751	0.368358	-1.44082
1655			10.83	795.189	0.0281932	0.112013	1.04966	0.00769686	0.0305755	0.251696	-1.99025
1666			10.85	677.305	0.0476602	0.00013122	1.5941	0.0332869	0.0542982	363.208	8.50465
1700			10.92	515.239	0.565593	0.00561907	1.3794	0.0206966	0.0448489	100.656	6.65329
1801			11.05	376.082	0.00421637	0.0316311	1.19109	0.0411827	0.0588765	0.133298	-2.90727
1811			11.05	525.243	0.28251	0.0569572	1.20755	0.0168569	0.0410693	4.96004	2.31035
1823			11.05	773.207	0.00416391	0.0213586	1.35388	0.0202774	0.044473	0.194952	-2.35881
1828			16.64	427.317	0.0945122	0.0331094	1.44476	0.0149262	0.0391743	2.85454	1.51326
1837			11.07	483.291	0.528134	0.0661303	1.40188	0.0190718	0.0433395	7.98626	2.99752
1844			11.07	541.092	0.00274637	0.00942595	1.33417	0.012832	0.0367948	0.291363	-1.77911
1856			11.1	247.096	0.0929175	1.21894	1.53238	0.000693338	0.0102265	0.0762283	-3.71353
1933			11.21	500.298	0.0120334	0.000553603	1.23888	0.0467245	0.0621851	21.7365	4.44205
1953			11.25	407.238	0.0128818	0.032585	1.36302	0.00762014	0.0304681	0.395329	-1.33888
1968			11.27	291.195	0.111045	0.0646072	1.47706	0.0046252	0.0250977	1.71877	0.781377
1971			11.27	391.245	0.224627	1.01135	1.46279	0.000935394	0.0117028	0.222105	-2.17068
1986			11.3	363.25	0.00207491	0.0467275	1.31679	0.0386281	0.05738	0.0444044	-4.49315
2022			11.32	520.265	0.0185256	0.00114429	1.12069	0.0457006	0.0616086	16.1896	4.01699
2029			11.32	787.222	3.37762e-11	0.00764466	1.57971	0.0103381	0.0335802	4.41827e-09	-27.7539
2037			11.34	413.286	0.0370126	0.068065	1.26935	0.0291495	0.0514644	0.543783	-0.878897
2045			11.36	303.156	0.0486475	0.0025387	1.334	0.028597	0.0510503	19.1624	4.2602
2047			11.36	425.228	0.0585849	0.00087438	1.55331	0.0282847	0.050827	67.0016	6.06612
2062			11.39	312.253	0.00320556	0.00873643	1.00361	0.0263092	0.0494137	0.366919	-1.44647
2064			11.39	357.2	0.0159189	0.0342481	1.20301	0.00624206	0.0282682	0.464812	-1.10528
2073			11.39	511.208	0.0178832	0.000409238	1.49793	0.00182629	0.016688	43.6988	5.44952
2080			11.39	669.43	0.000152211	0.0111721	1.65138	0.0333999	0.0543695	0.0136243	-6.19767
2087			11.41	353.268	0.0134417	0.0475233	1.58388	0.0271475	0.0500288	0.282843	-1.82193
2092			11.41	383.221	0.0135247	0.000987051	1.13957	0.0355316	0.0556638	13.7021	3.77633
2102			11.41	699.354	0.0594551	0.389294	1.70728	0.0163007	0.0405285	0.152725	-2.71099
2114			11.43	343.186	0.017862	3.19025e-11	1.86848	0.0107922	0.0340249	5.59892e+08	29.0606
2116			11.43	363.195	0.0404719	0.00103937	1.58685	0.017397	0.041622	38.9388	5.28314
2143			11.46	809.204	0.0172126	0.0704508	1.37173	0.0371186	0.0565662	0.244321	-2.03315
2155			11.48	539.169	0.00538424	0.0320719	1.12388	0.0105494	0.0337848	0.16788	-2.5745
2167			11.5	388.305	0.00390153	0.0277149	1.2359	0.0324168	0.0537386	0.140774	-2.82855
2171			11.5	520.239	0.0234441	0.00149204	1.62264	0.020376	0.0445623	15.7128	3.97387
2175			11.5	863.427	3.37762e-11	0.00488135	1.87591	0.00898015	0.0321864	6.91943e-09	-27.1067
2201			11.55	520.266	0.10051	0.00562979	1.64604	0.0190784	0.043346	17.8533	4.15812
2229			11.59	485.308	0.0287069	0.00536295	1.37081	0.0360778	0.05598	5.35281	2.4203
2243			11.61	501.317	0.129107	0.00268359	1.78154	0.00783907	0.030771	48.1097	5.58826
2244			11.61	513.223	0.185212	0.00291642	1.36245	0.0100891	0.0333445	63.5068	5.98884
2250			11.64	261.221	0.00250781	0.0153317	1.58935	0.000101822	0.00523549	0.163571	-2.61201
2254			11.64	311.221	0.0493072	0.0284678	1.15558	0.0297952	0.051937	1.73203	0.792467
2255			11.64	349.198	0.401003	0.0249209	1.73849	0.00518378	0.0261633	16.091	4.00818
2256			11.64	358.164	0.000682622	0.018923	1.43735	0.00347481	0.0223566	0.0360737	-4.79291
2257			11.64	389.229	0.0303741	0.129577	1.62364	0.0159897	0.0402347	0.23441	-2.09289
2265			11.64	511.207	0.0226208	0.00103469	1.32642	0.0139429	0.0381093	21.8624	4.45038
2268			11.64	699.355	0.14327	1.13711	1.6017	0.0159471	0.0401939	0.125996	-2.98855
2270			11.64	787.223	0.000811772	0.00438281	1.26796	0.0354511	0.0556166	0.185217	-2.43271
2275			11.66	309.204	0.0847159	0.0148704	1.71871	0.00268457	0.0198936	5.69696	2.51019
2277			11.66	339.25	0.034494	0.0182349	1.61953	0.000819962	0.0109921	1.89164	0.919641
2279			11.66	409.254	0.475187	0.0585698	1.61551	0.0137931	0.0379392	8.11317	3.02027
2288			11.68	231.137	0.0119837	0.0526874	1.03751	0.0435363	0.0603398	0.227449	-2.13638
2291			11.68	269.211	0.0411593	0.00538988	1.65519	0.000775113	0.0107375	7.6364	2.93289
2297			11.68	465.261	0.0133529	5.29891e-05	1.67973	0.0328749	0.0540355	251.993	7.97724
2298			11.68	476.276	0.160096	0.0512784	1.23423	0.0206009	0.0447639	3.12209	1.64251
2313			11.71	481.255	0.00973917	0.00137798	1.38213	0.0402025	0.058266	7.06772	2.82125
2317			11.73	278.638	0.000693022	0.00276193	1.30154	0.0219325	0.0459063	0.25092	-1.9947
2319			11.73	298.274	0.000653024	0.00446697	1.19798	0.0176585	0.041902	0.146189	-2.77409
2332			11.73	608.294	0.000482938	0.00369417	1.14807	0.00598541	0.0277924	0.13073	-2.93534
2333			11.75	159.117	0.000941199	0.0100183	1.31272	0.0280603	0.0506727	0.0939483	-3.41199
2338			11.75	295.226	0.0935625	0.0259426	1.31997	0.0291369	0.051455	3.60652	1.85061
2342			11.75	385.236	0.0322414	0.00107153	1.17125	0.0258306	0.0490518	30.0891	4.91117
2364			11.78	347.124	0.0143191	0.000358415	1.46865	0.0465149	0.0620682	39.9512	5.32017
2373			11.78	516.305	0.00990358	0.0005814	1.19935	0.0130293	0.0370376	17.034	4.09035
2388			11.84	277.216	2.2563	5.22047	1.19475	0.0044621	0.0247625	0.432204	-1.21022
2391			11.84	317.209	0.620867	1.29122	1.20961	0.0104058	0.0336429	0.480837	-1.05638
2402			11.84	633.41	0.00386289	0.049911	1.37804	0.00722103	0.0298858	0.0773956	-3.6916
2410			11.89	277.19	0.00399705	0.013453	1.36437	0.000753596	0.0106091	0.297113	-1.75092
2412			11.89	306.278	0.102694	0.0329221	1.00753	0.0331473	0.0542096	3.11929	1.64122
2414			11.89	324.288	0.00565515	0.000926714	1.30062	0.0396311	0.0579077	6.10237	2.60937
2418			11.89	478.292	0.329156	0.097687	1.16542	0.0352351	0.0554895	3.3695	1.75253
2429			11.91	289.176	0.0111502	0.0013677	1.26507	0.0321317	0.0535513	8.15252	3.02725
2434			11.91	353.268	0.268659	0.635095	1.15849	0.0042499	0.0243029	0.423022	-1.2412
2436			11.91	393.26	0.588357	1.23663	1.11109	0.0113034	0.0347598	0.475774	-1.07165
2454			11.93	291.194	0.091331	0.0506287	1.4793	0.00271805	0.0200037	1.80394	0.85115
2459			11.93	322.273	0.00182626	0.0119151	1.23287	0.000748199	0.0105763	0.153274	-2.70582
2470			11.93	541.277	0.0216442	0.00336893	1.05959	0.00381442	0.0232662	6.42464	2.68362
2488			11.96	465.284	0.69641	0.0132325	1.15521	0.0346948	0.0551673	52.6288	5.71778
2490			11.96	523.286	5.12177	0.0862582	1.62676	0.0240034	0.0475935	59.3772	5.89184
2493			11.96	539.261	0.0195419	3.19025e-11	1.87793	0.0145275	0.0387528	6.12549e+08	29.1903
2495			11.96	545.268	0.0835592	0.000895432	1.29404	0.00689696	0.0293821	93.3172	6.54407
2497			11.96	608.264	0.0780164	0.00131172	1.26976	0.0107097	0.0339442	59.4762	5.89424
2504			11.98	299.151	0.0286943	0.000221451	1.6817	0.0332998	0.0543064	129.574	7.01763
2539			12.05	423.273	0.0911592	0.592028	1.495	0.00253772	0.0193921	0.153978	-2.6992
2543			12.05	625.318	0.28579	2.51883	1.38563	0.00244337	0.0190531	0.113461	-3.13973
2544			12.05	701.37	0.242867	0.562179	1.67077	0.000678044	0.0101235	0.432011	-1.21086
2556			12.09	393.259	0.0454342	0.128738	1.27572	0.00857139	0.0317086	0.35292	-1.50259
2585			12.14	478.291	0.299852	0.0916423	1.37877	0.0129295	0.0369153	3.27198	1.71017
2588			12.14	663.354	0.00546112	0.0221068	1.53689	0.0202293	0.0444294	0.247034	-2.01722
2595			12.16	335.257	0.0541276	0.105537	1.17983	0.0159935	0.0402383	0.512879	-0.96331
2600			12.16	433.234	0.127355	0.295215	1.0473	0.025498	0.0487956	0.4314	-1.2129
2623			12.18	613.316	0.000246042	0.00459174	1.57789	0.0104433	0.0336774	0.0535836	-4.22207
2633			12.2	440.276	0.0711894	0.0234683	1.23399	0.0330939	0.0541756	3.03344	1.60095
2637			12.2	522.281	0.846556	0.0664473	1.68293	0.0264388	0.0495103	12.7403	3.67132
2647			12.23	327.084	0.51798	0.168449	1.64889	0.000289025	0.00715228	3.075	1.62058
2670			12.23	516.315	0.0295041	3.19025e-11	1.87698	0.0454752	0.0614797	9.24821e+08	29.7846
2678			12.25	315.192	1.25365	2.3214	1.31118	0.00605989	0.0279329	0.540038	-0.888867
2681			12.25	331.187	0.042548	0.0197473	1.37046	0.0193103	0.0435703	2.15463	1.10744
2689			12.27	335.219	0.413161	0.158927	1.19528	0.0402484	0.0582945	2.5997	1.37834
2691			12.27	355.284	0.0480433	0.226842	1.71975	0.00617826	0.0281521	0.211792	-2.23928
2698			12.27	701.37	0.872187	2.84945	1.58232	0.00896656	0.032171	0.30609	-1.70797
2701			12.29	296.258	0.212886	0.0895945	1.2995	0.0494435	0.0636497	2.3761	1.2486
2710			12.32	478.291	1.01455	0.270601	1.44349	0.00726653	0.0299543	3.74926	1.9066
2716			12.34	335.257	0.0774231	0.143959	1.20599	0.00978485	0.0330451	0.537814	-0.894821
2719			12.34	433.234	0.620738	1.97888	1.28491	0.00164975	0.0158927	0.313682	-1.67263
2722			12.34	601.317	3.37762e-11	0.0103159	1.56694	0.0374891	0.0567698	3.27419e-09	-28.1862
2760			12.4	479.261	0.0650217	0.00281965	1.5129	0.0256983	0.0489504	23.0602	4.52733
2782			12.45	551.281	0.0155965	0.0875365	1.40588	0.00587237	0.0275751	0.178172	-2.48866
2796			12.47	562.223	0.106019	0.000143257	1.54095	0.0320243	0.0534802	740.062	9.5315
2826			12.52	324.289	0.0249775	0.0606377	1.1312	0.0306507	0.0525449	0.411914	-1.27959
2859			12.58	454.292	0.0965507	0.0164963	1.40532	0.0032525	0.0217051	5.85288	2.54915
2873			12.6	286.31	0.0204407	0.0106896	1.28604	0.0184346	0.0427068	1.91222	0.935245
2882			12.6	463.265	0.0263753	0.334395	1.66331	0.00588908	0.0276075	0.0788749	-3.66429
2887			12.6	508.334	0.0533339	0.0108857	1.08426	0.0419555	0.0593671	4.89942	2.29261
2898			12.63	307.226	0.011365	0.000414063	1.10208	0.000821209	0.010999	27.4475	4.7786
2902			12.63	393.26	0.0947316	0.305902	1.64444	0.000650279	0.00992996	0.30968	-1.69115
2907			12.63	589.318	0.013504	0.102752	1.34616	0.0433315	0.060216	0.131424	-2.9277
2944			12.67	479.276	0.00941107	0.000396458	1.14775	0.0141935	0.038389	23.7379	4.56912
2948			12.69	179.143	0.0548358	0.0320205	1.10805	0.0273543	0.0501769	1.71252	0.77612
2950			12.69	333.181	0.0171941	0.0105454	1.29389	0.008999	0.0322077	1.63049	0.705304
2956			12.69	458.309	0.00193627	0.0481023	1.10493	0.00933396	0.0325766	0.0402533	-4.63475
2958			12.69	498.281	0.303526	0.0149038	1.639	0.0331019	0.0541807	20.3657	4.34807
2965			12.72	314.161	0.000211929	0.0071972	1.5996	0.0107958	0.0340285	0.029446	-5.08579
2972			12.72	423.273	0.0350257	0.133343	1.44283	0.00868837	0.0318484	0.262673	-1.92866
2973			12.72	425.289	0.30235	1.41271	1.23915	0.00279688	0.020257	0.214022	-2.22417
2976			12.72	513.338	0.224335	0.0163536	1.75667	0.00860474	0.0317487	13.7178	3.77798
2980			12.72	627.333	1.01449	4.87491	1.17435	0.00208627	0.0177768	0.208104	-2.26463
2984			12.72	689.309	0.000898501	0.0110832	1.18278	0.00243255	0.0190176	0.0810685	-3.62472
3004			12.76	331.283	0.00861735	0.0359986	1.58933	0.0419125	0.05934	0.23938	-2.06262
3012			12.76	677.37	0.275247	0.850666	1.57364	0.0447071	0.0610349	0.323567	-1.62786
3026			12.81	281.247	0.112714	0.0492038	1.27221	0.00999193	0.0332503	2.29075	1.19582
3027			12.81	321.24	0.249576	0.0859693	1.43099	0.00492407	0.0256749	2.90309	1.53759
3067			12.9	439.268	0.0351786	0.0138426	1.1394	0.0341099	0.0548113	2.54133	1.34558
3069			12.9	480.307	0.199078	0.056585	1.37757	0.00308339	0.0211761	3.51822	1.81484
3096			12.96	520.361	0.0165566	0.000292338	1.28994	0.0451982	0.0613203	56.6351	5.82362
3097			12.96	481.287	0.0882707	0.00179356	1.12937	0.00260561	0.0196278	49.2153	5.62104
3107			12.99	615.334	0.00382533	0.0419661	1.32282	0.0107237	0.0339579	0.0911529	-3.45557
3112			13.01	321.24	0.180839	0.0753658	1.68383	0.00230643	0.0185902	2.39949	1.26273
3113			13.01	344.255	0.0819772	0.261944	1.36974	0.0093838	0.0326299	0.312957	-1.67596
3119			13.01	379.223	0.0389478	0.0868607	1.0431	0.0190775	0.0433452	0.448394	-1.15716
3131			13.03	524.297	0.104055	0.00725582	1.78691	0.0132933	0.037356	14.3409	3.84207
3138			13.05	265.252	0.00691658	0.0354058	1.62388	0.0480021	0.062884	0.195352	-2.35585
3151			13.05	603.333	0.140375	0.593054	1.08864	0.0115068	0.0350474	0.236698	-2.07888
3153			13.05	703.385	0.449196	2.95554	1.74234	0.0181929	0.0424603	0.151984	-2.71801
3157			13.08	392.311	0.0166755	0.0069684	1.08757	0.0480132	0.0628899	2.39302	1.25883
3158			13.08	401.289	0.0330461	0.143451	1.2869	0.0106479	0.0338831	0.230365	-2.11801
3164			13.1	281.247	0.135483	0.0557536	1.71153	0.000165364	0.00617294	2.43003	1.28097
3189			13.14	480.307	0.366261	0.0975521	1.53017	0.000845403	0.0111294	3.75452	1.90863
3196			13.16	298.274	0.139659	0.097133	1.34064	0.0131944	0.0372376	1.43781	0.523873
3202			13.16	553.297	0.157263	0.328598	1.13302	0.0492022	0.0635233	0.478588	-1.06314
3235			13.25	511.327	0.0258274	0.000247256	1.40418	0.00791048	0.0308675	104.456	6.70675
3237			13.25	551.318	0.0193209	3.19025e-11	1.87796	0.00487849	0.0255898	6.05625e+08	29.1738
3238			13.25	615.333	0.000590473	0.0162017	1.38817	0.00678119	0.0291949	0.0364451	-4.77813
3249			13.28	468.327	0.349888	0.051498	1.67734	0.0085687	0.0317053	6.7942	2.7643
3250			13.28	463.269	0.0336492	0.00733879	1.36808	0.0013362	0.0143108	4.58511	2.19696
3251			13.28	484.308	0.050414	0.0203778	1.49666	0.00440284	0.0246369	2.47397	1.30683
3261			13.3	401.289	0.157389	1.0419	1.43151	0.0145688	0.0387971	0.15106	-2.72681
3264			13.3	603.333	0.706031	4.21253	1.03219	0.00770601	0.0305882	0.167603	-2.57688
3290			13.37	548.333	0.00040966	3.19025e-11	1.84321	0.0128797	0.036854	1.2841e+07	23.6143
3295			13.39	293.21	0.0278561	0.0179505	1.3711	0.00416245	0.0241053	1.55183	0.633968
3298			13.39	449.265	0.0583331	0.0222552	1.55749	0.012869	0.0368406	2.62109	1.39017
3300			13.39	437.286	0.0476804	0.00097895	1.21712	0.0127429	0.0366837	48.7056	5.60602
3301			13.39	460.325	0.0288517	0.0891035	1.28899	0.0170911	0.0413023	0.323799	-1.62683
3317			13.41	629.349	0.0638285	0.620767	1.43297	0.00223191	0.0183249	0.102822	-3.28178
3325			13.43	391.282	0.00794972	0.0388025	1.50273	0.0247276	0.0481866	0.204876	-2.28717
3326			13.43	399.311	0.0311133	0.00450659	1.63492	0.014891	0.0391377	6.90396	2.78742
3329			13.43	439.302	0.0444899	0.00705559	1.69716	0.00897338	0.0321787	6.30562	2.65664
3340			13.45	387.297	1.01028	0.0442301	1.53121	0.0430442	0.0600413	22.8414	4.51358
3343			13.45	413.266	0.0375034	0.0147014	1.39048	0.0310594	0.0528284	2.55102	1.35107
3344			13.45	415.268	0.0622518	0.0158746	1.58261	0.000416007	0.00801842	3.92147	1.97139
3345			13.45	524.342	0.0145705	0.0069579	1.23561	0.0372652	0.056647	2.0941	1.06633
3346			13.45	529.297	0.0531302	0.0249375	1.31121	0.0196238	0.0438685	2.13054	1.09122
3347			13.45	569.307	0.0319359	0.00942413	1.31926	0.0162173	0.0404504	3.38873	1.76075
3352			13.48	251.237	0.0147929	0.0055956	1.43222	0.00525004	0.0262913	2.64367	1.40254
3362			13.48	405.239	0.0309879	0.0660824	1.05381	0.0450396	0.0612286	0.468928	-1.09256
3363			13.48	453.248	0.0266909	0.0007099	1.25396	0.0433158	0.0602066	37.5981	5.23259
3367			13.48	549.302	0.0126107	1.73587e-06	1.71103	0.00148164	0.0150863	7264.76	12.8267
3375			13.5	395.276	0.0432505	0.0922662	1.46249	0.00179163	0.0165308	0.468758	-1.09309
3377			13.5	425.29	0.0632883	0.138217	1.16319	0.0291664	0.0514769	0.457892	-1.12692
3378			13.5	467.307	0.0453033	0.0106158	1.67759	6.68942e-05	0.00455881	4.26752	2.0934
3395			13.52	407.281	0.0190453	0.0630174	1.4859	0.00162481	0.0157786	0.302223	-1.72631
3396			13.52	465.281	0.172641	0.401824	1.3753	0.0118367	0.0355024	0.429643	-1.21879
3409			13.55	489.281	0.00715683	0.000564507	1.09159	0.0131313	0.0371615	12.678	3.66426
3425			13.59	313.273	0.107896	0.262517	1.16044	0.00477001	0.0253831	0.411005	-1.28277
3431			13.59	433.231	0.0845665	0.222738	1.09359	0.00434758	0.0245179	0.379668	-1.39719
3435			13.59	510.354	0.0748168	0.0226994	1.07211	0.0371567	0.0565872	3.29597	1.7207
3437			13.59	603.332	0.00285456	0.0371611	1.31435	0.00236496	0.0187918	0.0768158	-3.70245
3453			13.64	409.294	0.0164599	0.0571437	1.57151	0.0170031	0.0412152	0.288045	-1.79564
3454			13.64	427.304	0.143658	0.914337	1.55593	0.010306	0.0335503	0.157118	-2.67008
3455			13.64	487.265	0.00369853	0.000735901	1.38164	0.0203639	0.0445513	5.02585	2.32937
3461			13.64	629.349	0.236826	3.45822	1.48668	0.00878101	0.0319574	0.0684821	-3.86813
3466			13.66	309.326	0.336575	0.205058	1.52599	0.0119646	0.0356752	1.64137	0.714897
3467			13.66	323.161	0.00180736	0.0348475	1.20523	0.0121475	0.0359185	0.0518648	-4.2691
3468			13.66	373.276	0.000155226	0.00732655	1.76127	0.0250536	0.048447	0.0211867	-5.56069
3474			13.66	645.322	0.00110098	0.0252209	1.25155	0.0213121	0.0453846	0.0436534	-4.51776
3481			13.68	443.303	0.0122405	0.000386552	1.45113	0.0143714	0.0385841	31.6658	4.98485
3501			13.73	425.29	0.0438158	0.105896	1.38409	0.00734407	0.0300696	0.413762	-1.27313
3502			13.73	460.326	0.00631848	0.0283672	1.45945	0.00070439	0.0102994	0.222739	-2.16657
3503			13.73	481.288	0.0529075	0.0193035	1.42994	0.00444121	0.0247185	2.74083	1.45461
3519			13.77	368.351	0.0317838	0.141964	1.23625	0.0100327	0.03329	0.223886	-2.15916
3528			13.79	269.138	0.0249416	0.00030321	1.27983	0.0370249	0.0565143	82.2584	6.36209
3529			13.79	290.145	0.012443	5.40198e-06	1.72296	0.00163464	0.0158238	2303.41	11.1696
3532			13.79	319.165	0.00392501	7.29754e-05	1.51647	0.0111768	0.0345779	53.7854	5.74914
3533			13.79	373.234	0.0228968	0.092518	1.5031	0.0257819	0.0490146	0.247485	-2.01459
3534			13.79	413.265	0.0399913	0.0142429	1.68016	0.000142823	0.00590551	2.8078	1.48944
3536			13.79	465.283	1.65077	0.290205	1.71081	0.0235377	0.0472009	5.6883	2.508
3537			13.79	545.306	0.462396	0.0483854	1.54312	0.0267467	0.0497376	9.55651	3.25648
3539			13.79	563.235	0.0100766	3.19025e-11	1.87819	0.0181698	0.0424365	3.15856e+08	28.2347
3540			13.79	573.263	0.0523848	0.000444734	1.43554	0.00212176	0.0179142	117.789	6.88006
3541			13.79	590.253	0.0921193	0.000938934	1.25733	0.0104141	0.0336505	98.1106	6.61634
3546			13.82	179.142	0.016742	3.19025e-11	1.87916	0.0146719	0.0389071	5.24786e+08	28.9672
3552			13.82	419.255	0.00062316	0.00522062	1.22157	0.00838221	0.0314769	0.119365	-3.06655
3553			13.82	423.275	0.0277709	0.00474096	1.58866	0.0111888	0.0345952	5.85765	2.55032
3554			13.82	459.246	0.000816414	0.0102798	1.24123	0.0225582	0.0464145	0.0794194	-3.65436
3569			13.84	617.348	0.000639485	0.0172561	1.46501	0.00179924	0.0165656	0.0370585	-4.75405
3574			13.86	291.195	0.00706186	0.0173134	1.29048	0.00802169	0.0310154	0.407884	-1.29377
3576			13.86	333.241	0.0135136	3.19025e-11	1.87781	0.0394943	0.0578288	4.23592e+08	28.6581
3578			2.33	741.202	0.0559443	0.183823	1.30521	0.01221	0.0360009	0.304337	-1.71626
3583			13.86	529.296	0.0285984	0.0566766	1.17436	0.0181645	0.0424311	0.504588	-0.986821
3584			13.86	541.369	0.0621709	0.00708262	1.70125	0.00417678	0.024138	8.77796	3.13389
3589			13.86	821.492	0.0973077	0.328212	1.28934	0.0118732	0.0355519	0.296478	-1.754
3624			13.95	393.313	0.0117194	0.000877733	1.08525	0.00356018	0.0225945	13.352	3.73898
3626			13.95	445.271	0.0991731	0.00208587	1.20591	0.00495504	0.0257321	47.5453	5.57123
3646			14	261.221	0.078517	0.209887	1.33683	0.00321826	0.0216004	0.374092	-1.41854
3649			14	372.241	0.00350439	0.0120199	1.45474	0.00712451	0.0297388	0.29155	-1.77819
3661			14.02	425.321	0.0554237	0.0186373	1.42773	0.0118599	0.0355339	2.97381	1.57231
3666			14.02	459.247	0.140393	0.333636	1.16517	0.00771155	0.0305959	0.420796	-1.24881
3671			14.04	305.247	0.0339497	0.0109698	1.31684	0.0379424	0.0570155	3.09485	1.62987
3686			14.07	425.297	0.0342938	0.0149164	1.3739	0.0096549	0.0329132	2.29906	1.20104
3691			14.09	373.291	0.00479306	0.000495668	1.29692	0.0480644	0.0629175	9.6699	3.2735
3692			14.09	413.27	0.0354036	0.0130627	1.66892	0.0113306	0.0347986	2.71029	1.43845
3695			14.09	443.299	0.0958452	0.0155593	1.65234	0.045583	0.0615415	6.16	2.62293
3697			14.09	531.33	0.0171474	0.00142133	1.44232	0.00848841	0.0316078	12.0644	3.59268
3699			14.09	617.349	0.00484312	0.0487947	1.44976	0.00810363	0.0311227	0.0992551	-3.33271
3706			14.11	383.278	0.00354756	0.0124992	1.37167	0.00547696	0.0267748	0.283823	-1.81694
3707			14.11	436.326	0.00770944	0.0260259	1.1534	0.0238833	0.0474931	0.296222	-1.75525
3711			14.11	541.369	0.179463	0.0495018	1.49042	0.00173948	0.0162885	3.62538	1.85813
3720			14.13	319.224	0.00521954	0.00279638	1.46113	0.00451808	0.0248793	1.86654	0.900364
3722			14.13	497.287	0.00999945	0.000224778	1.20607	0.000321934	0.00731632	44.4859	5.47528
3727			14.16	325.234	0.0105026	0.0229919	1.43038	0.00395955	0.0236267	0.456798	-1.13037
3733			14.16	453.331	0.0075111	0.00102707	1.44762	0.00471152	0.0252692	7.31311	2.87048
3751			14.18	515.358	0.0139433	0.00210553	1.49733	0.0484606	0.0631303	6.62226	2.72732
3757			14.2	281.051	0.0290201	0.0197649	1.31098	0.0143689	0.0385813	1.46827	0.554116
3763			14.2	427.314	0.0801008	0.0117512	1.84563	0.00104281	0.0124841	6.81641	2.76901
3764			14.2	479.275	0.198924	0.00622728	1.68787	0.0360937	0.0559891	31.944	4.99747
3765			14.2	467.31	0.182109	0.0200068	1.80849	0.00153424	0.0153483	9.10236	3.18624
3777			14.23	407.276	0.0225381	0.0071682	1.30354	0.0176251	0.0418665	3.14419	1.65269
3786			14.25	401.289	0.036727	0.182425	1.2691	0.00834471	0.0314301	0.201326	-2.31239
3801			14.27	325.273	0.0686438	0.014994	1.46483	0.0480497	0.0629096	4.57808	2.19474
3816			14.29	339.288	0.217247	0.419505	1.26624	0.0165397	0.0407495	0.517866	-0.949349
3823			14.29	571.322	0.598957	0.0643453	1.43454	0.0244629	0.0479722	9.30849	3.21855
3845			14.32	505.277	0.0153276	0.000102328	1.68613	0.00767536	0.0305456	149.79	7.22679
3857			14.34	482.323	0.0176209	0.000278644	1.50899	0.0022255	0.0183016	63.238	5.98272
3865			14.36	425.303	0.0385146	0.0106342	1.71493	0.000203888	0.00655216	3.62178	1.8567
3921			14.54	387.286	0.115484	0.0643589	1.23152	0.0389459	0.0575461	1.79438	0.843482
3931			14.56	471.27	0.170261	0.0330725	1.27089	0.0150887	0.0393421	5.14811	2.36404
3968			14.63	550.385	0.0710008	0.00862122	1.43321	0.043062	0.0600522	8.23558	3.04187
3988			14.7	429.318	0.00365038	0.0226861	1.5081	0.000300773	0.00721408	0.160908	-2.63569
3992			14.7	631.363	0.00496276	0.0768418	1.04189	0.00106547	0.0126404	0.0645842	-3.95267
3994			14.72	241.195	0.00913415	0.00134829	1.14026	0.029974	0.0520658	6.7746	2.76014
3995			14.72	277.215	0.630302	0.253807	1.15771	0.0480432	0.0629061	2.48339	1.31231
4006			14.74	211.132	0.0324682	0.00626855	1.01234	0.0311886	0.0529171	5.17954	2.37282
4009			14.74	295.226	2.1698	0.383936	1.20346	0.031838	0.0533562	5.65148	2.49863
4011			14.74	309.242	0.0231925	0.00580258	1.25818	0.0113441	0.0348178	3.99694	1.9989
4012			14.74	317.207	0.158736	0.0789005	1.31352	0.00737685	0.030118	2.01184	1.00852
4013			14.74	331.224	0.0504755	0.0164967	1.15046	0.0498558	0.0638639	3.05974	1.61341
4014			14.74	339.19	0.19009	0.0390622	1.06971	0.0434542	0.0602903	4.86633	2.28283
4021			14.74	417.334	0.0379832	0.000585385	1.51533	0.0218076	0.0458027	64.8858	6.01983
4025			14.74	479.275	0.0990859	0.00131097	1.79415	0.0250113	0.0484135	75.5824	6.23998
4042			14.81	333.242	0.0613291	0.00743626	1.72004	0.00483978	0.0255167	8.24731	3.04392
4043			14.81	335.293	0.0100282	0.00435735	1.22442	0.0147153	0.038953	2.30145	1.20254
4046			14.81	409.327	0.0611813	0.00878817	1.50178	0.0379437	0.0570162	6.96178	2.79946
4052			14.83	237.185	0.00880856	0.0233325	1.43078	0.00344864	0.0222823	0.377524	-1.40536
4054			20.33	889.612	0.00726053	0.0234486	1.38588	0.021643	0.0456651	0.309636	-1.69136
4077			14.86	439.301	0.111252	0.000438889	1.40608	0.0208905	0.0450196	253.486	7.98576
4098			14.9	415.221	0.00866666	0.025685	1.24515	0.00272241	0.0200179	0.337422	-1.56738
4108			14.92	483.307	0.0270155	0.000894862	1.4086	0.0120686	0.0358141	30.1895	4.91598
4120			14.97	263.236	0.831931	1.77275	1.12245	0.0165579	0.0407661	0.469287	-1.09146
4121			14.97	265.248	0.014232	0.0358842	1.2226	0.016124	0.0403624	0.39661	-1.33421
4124			14.97	307.262	0.00154274	0.0122912	1.02043	0.0279208	0.0505759	0.125516	-2.99406
4178			15.08	409.308	0.0105375	3.19025e-11	1.87514	0.00270646	0.0199657	3.30303e+08	28.2992
4179			15.08	429.335	0.0975248	0.00327727	1.20974	0.0281173	0.050712	29.7579	4.8952
4181			15.08	497.321	0.423298	0.0218054	1.75084	0.0272614	0.0501106	19.4125	4.27892
4182			15.08	519.303	0.0372354	0.00299221	1.63551	0.0162974	0.0405254	12.4441	3.63739
4199			15.1	449.302	0.043623	0.00193027	1.13479	0.0279952	0.0506277	22.5995	4.49822
4216			15.1	808.568	0.0435805	0.0071171	1.05248	0.0371439	0.0565802	6.12335	2.61432
4241			15.15	467.312	0.852739	0.0410147	1.73598	0.00410391	0.0239701	20.791	4.37789
4322			15.35	343.284	0.0502969	0.148763	1.25161	0.0124621	0.0363281	0.3381	-1.56448
4323			15.35	409.296	0.0300711	0.000557457	1.2936	0.016192	0.0404266	53.9433	5.75337
4325			15.35	467.312	0.0290377	2.76872e-05	1.70435	0.00665024	0.0289783	1048.78	10.0345
4336			15.37	439.268	0.0166833	0.000675504	1.34221	0.0214512	0.0455032	24.6976	4.6263
4344			15.39	255.231	0.255262	0.1708	1.25956	0.0299812	0.0520709	1.49451	0.579673
4355			15.39	851.546	0.0878318	0.0380924	1.31039	0.0227015	0.0465286	2.30576	1.20524
4358			15.41	465.296	0.610555	0.0282309	1.76648	0.00289185	0.0205518	21.6272	4.43477
4378			15.44	419.255	0.0124443	0.0313049	1.27952	0.0253968	0.0487169	0.397521	-1.3309
4381			15.44	449.3	0.056778	0.00181878	1.78477	0.00173184	0.0162556	31.2176	4.96429
4395			15.46	291.23	0.00945815	7.69593e-05	1.65344	0.00801756	0.0310099	122.898	6.94132
4397			15.46	333.239	0.0074975	0.00125652	1.18871	0.00281763	0.0203224	5.9669	2.57698
4398			15.46	436.281	0.00210024	0.00659934	1.25865	0.0101488	0.0334017	0.31825	-1.65177
4399			15.46	447.285	0.105095	0.00256314	1.2625	0.043165	0.0601149	41.0023	5.35763
4400			15.46	475.302	0.0203637	3.19025e-11	1.87796	0.00171569	0.0161857	6.3831e+08	29.2497
4435			15.53	481.291	0.243749	0.00523516	1.81837	0.00264644	0.0197663	46.56	5.54102
4478			15.71	315.231	0.0388031	0.00016524	1.67363	0.000910923	0.0115149	234.829	7.87547
4482			15.71	481.29	0.28109	0.0173374	1.77447	0.00487988	0.0255924	16.2129	4.01907
4498			15.75	423.282	0.196207	0.0213597	1.5127	0.0368952	0.0564421	9.18583	3.19941
4499			15.75	455.335	0.00615976	8.04886e-05	1.33534	0.038844	0.0574931	76.5296	6.25795
4528			15.77	376.317	1.25746	0.867311	1.08008	0.0462202	0.061903	1.44984	0.535892
4553			15.8	431.29	0.0111002	0.000662835	1.2197	0.00251797	0.0193223	16.7465	4.06579
4558			15.82	239.236	0.0494387	0.118374	1.30214	0.0116632	0.0352648	0.417649	-1.25964
4559			15.82	313.273	1.64285	4.22408	1.38201	0.00334869	0.0219929	0.388924	-1.36244
4560			15.82	449.288	0.143219	0.00028779	1.707	0.0103224	0.0335656	497.652	8.95899
4583			15.89	467.311	0.236411	0.0187189	1.80347	0.00796042	0.0309342	12.6295	3.65873
4589			15.91	427.355	0.0501105	0.00896269	1.61848	0.0238866	0.0474959	5.59101	2.48311
4590			15.91	421.27	0.022664	0.0770541	1.22834	0.0121447	0.0359149	0.294132	-1.76547
4592			15.91	451.316	0.0605454	0.000798595	1.36847	0.00896108	0.0321648	75.8149	6.24441
4600			15.93	411.324	0.0670899	0.00280058	1.81742	0.00938517	0.0326314	23.9557	4.5823
4604			15.93	483.307	0.00919316	0.00238268	1.30289	0.0123225	0.0361478	3.85833	1.94798
4609			15.95	399.324	0.0151211	0.000589768	1.65439	0.0292556	0.0515429	25.6392	4.68028
4613			15.95	425.302	0.0561579	0.00836765	1.55675	0.0374223	0.0567333	6.71131	2.74659
4641			16	473.323	0.0417398	0.0155634	1.12797	0.0354425	0.0556116	2.68191	1.42326
4646			16	717.438	0.00595407	0.0124668	1.22658	0.0137071	0.0378406	0.477592	-1.06615
4654			16.02	525.317	0.0249913	0.000737905	1.66232	0.00805736	0.0310623	33.8679	5.08185
4670			16.04	495.326	0.0183097	0.00128057	1.05294	0.0323281	0.0536806	14.298	3.83774
4676			16.04	691.342	0.00266197	0.0334137	1.62431	0.0219754	0.0459417	0.0796671	-3.64987
4682			16.07	265.252	0.24203	0.535527	1.2955	0.027839	0.050519	0.451948	-1.14577
4683			16.07	283.264	0.0212046	0.0434264	1.26212	0.0284107	0.050913	0.488289	-1.03419
4688			16.07	465.296	0.164234	0.00443958	1.71208	0.0225792	0.0464313	36.9931	5.20918
4727			16.14	486.362	0.046318	0.00309874	1.20579	0.00535634	0.0265174	14.9474	3.90182
4761			16.18	467.342	0.0257055	0.00835815	1.40302	0.00138425	0.0145758	3.0755	1.62082
4773			16.2	601.369	0.437346	0.0603867	1.62636	0.00159637	0.0156462	7.24243	2.85647
4775			16.2	687.477	0.229196	0.559513	1.25194	0.0243002	0.0478391	0.409635	-1.28759
4783			16.23	441.303	0.0213758	0.000519966	1.51033	0.00888339	0.032076	41.11	5.36142
4786			16.23	473.358	0.0101104	0.00027073	1.5265	0.0252157	0.048575	37.3451	5.22285
4790			16.23	547.358	0.0472967	0.155246	1.4686	0.0305626	0.0524833	0.304656	-1.71475
4796			16.25	457.329	0.0169397	0.00488044	1.19056	0.0405555	0.0584844	3.47094	1.79533
4805			16.27	427.355	0.0378653	0.0124785	1.44071	0.00248072	0.019189	3.03445	1.60144
4807			16.27	445.33	0.0210258	0.00101961	1.71922	0.0254052	0.0487235	20.6215	4.36608
4810			16.27	519.363	0.00631581	0.04828	1.70462	0.016253	0.0404839	0.130816	-2.93439
4818			16.29	269.247	0.335381	0.180853	1.26592	0.0366122	0.0562836	1.85444	0.89098
4830			16.32	335.255	0.00654267	0.0126033	1.01203	0.0494606	0.0636586	0.519124	-0.945848
4832			16.32	393.312	0.0676599	0.0131893	1.71218	0.0104911	0.0337259	5.1299	2.35893
4835			16.32	481.328	0.150265	0.0201323	1.6124	0.0223245	0.0462267	7.46387	2.89992
4842			16.32	699.311	0.000768109	0.0238955	1.64128	0.0212274	0.045312	0.0321445	-4.95928
4846			16.34	367.281	0.000622148	0.0138315	1.10699	0.0319927	0.0534592	0.0449805	-4.47456
4853			16.34	451.322	0.0171982	0.000810256	1.47287	0.0093312	0.0325736	21.2257	4.40774
4855			16.34	495.349	0.098612	0.0102127	1.51454	0.0434791	0.0603053	9.65583	3.2714
4860			16.36	339.324	0.0209635	0.00631656	1.28028	0.0366407	0.0562996	3.31882	1.73067
4862			16.36	379.318	0.0102675	0.00227651	1.43784	0.00464749	0.0251424	4.5102	2.17319
4877			16.39	408.307	0.16541	0.0697529	1.39293	0.029349	0.0516117	2.37137	1.24572
4880			16.39	429.276	0.004739	3.19025e-11	1.60679	0.0284528	0.0509417	1.48546e+08	27.1463
4883			16.39	449.301	0.010356	9.63806e-05	1.54444	0.0193801	0.0436372	107.449	6.74751
4893			16.41	377.319	0.00806936	0.000398469	1.46272	0.00307878	0.0211613	20.2509	4.33992
4902			16.41	601.369	2.18859	0.414153	1.5999	0.00227177	0.018468	5.28449	2.40176
4939			16.48	315.231	0.241857	0.0114998	1.81189	0.00251732	0.01932	21.0314	4.39447
4944			16.48	479.253	0.0138206	3.19025e-11	1.87766	0.00552839	0.0268826	4.33213e+08	28.6905
4953			16.51	389.301	0.0322655	0.0102352	1.44094	0.00644642	0.0286305	3.15239	1.65645
4954			16.51	463.28	0.779736	0.0387041	1.81155	0.00375589	0.0231162	20.1461	4.33243
4955			16.51	459.344	0.0234344	0.0010691	1.19251	0.016294	0.0405222	21.9197	4.45416
4956			16.51	486.357	0.0807785	0.00588991	1.73424	0.00361656	0.0227481	13.7147	3.77765
4965			16.53	679.472	0.181331	0.625224	1.53637	0.00859058	0.0317317	0.290026	-1.78575
4972			16.55	491.327	0.0225531	0.00763862	1.18499	0.0253679	0.0486944	2.95251	1.56194
4973			16.55	571.359	1.50042e-05	0.00471176	1.3574	0.0331057	0.0541832	0.00318441	-8.29476
4975			16.58	279.267	3.37762e-11	0.00516464	1.87317	0.0274856	0.0502703	6.53989e-09	-27.1881
4978			16.58	327.288	0.0173136	0.0619175	1.26438	0.0301588	0.0521979	0.279623	-1.83844
4980			16.58	393.3	0.0364086	0.0842806	1.15226	0.0379988	0.0570458	0.431993	-1.21092
4981			16.58	377.317	0.0537895	0.00160684	1.52185	0.0359015	0.0558786	33.4753	5.06503
4983			16.58	413.305	0.020497	0.00530382	1.52756	0.00109897	0.0128663	3.86457	1.95031
4987			16.58	483.363	0.010151	0.0235276	1.25376	0.0218714	0.0458557	0.431453	-1.21273
4993			16.58	683.442	0.0659786	0.214731	1.20718	0.0444258	0.0608699	0.307261	-1.70246
5009			16.6	364.283	0.00322688	0.0280329	1.05965	0.0458869	0.0617146	0.11511	-3.11891
5015			16.6	405.277	0.027225	0.000936003	1.3095	0.0144008	0.038616	29.0865	4.86228
5017			16.6	410.312	0.00939876	0.000902942	1.5028	0.0129599	0.0369526	10.409	3.37977
5019			16.6	419.263	0.000950266	0.00774813	1.14285	0.0112499	0.0346831	0.122645	-3.02744
5055			16.6	696.457	0.0170028	0.043401	1.36477	0.0230429	0.0467966	0.39176	-1.35196
5062			16.6	717.44	0.0134474	0.0434761	1.56322	0.000229958	0.0067708	0.309306	-1.69289
5076			16.62	313.273	0.017006	0.0330386	1.30373	0.0288987	0.0512775	0.51473	-0.958112
5092			16.62	643.417	0.0597418	0.0089438	1.06574	0.0335587	0.0544693	6.67969	2.73978
5109			16.64	451.315	0.0161077	0.00133358	1.07952	0.0352588	0.0555035	12.0786	3.59438
5123			16.64	635.376	0.152716	0.00754396	1.39817	0.0450251	0.0612201	20.2435	4.33939
5138			16.67	687.475	0.437357	1.15008	1.25067	0.0376	0.0568303	0.380285	-1.39485
5170			16.76	407.292	0.0600027	0.00157386	1.46714	0.0164221	0.0406412	38.1244	5.25264
5198			16.8	592.432	0.163792	0.012164	1.25713	0.0255705	0.0488518	13.4653	3.75117
5267			16.98	689.493	0.688755	1.44224	1.34009	0.0102732	0.0335196	0.477558	-1.06625
5275			17	429.37	0.0868559	0.0326457	1.46645	0.00285042	0.0204246	2.66056	1.41173
5278			17	465.296	0.0649419	3.61506e-05	1.71014	0.00888599	0.032079	1796.43	10.8109
5279			17	487.373	0.052907	0.017451	1.18801	0.0248372	0.0482747	3.03175	1.60015
5288			17.03	403.317	0.114381	0.0268709	1.36788	0.00867678	0.0318347	4.25668	2.08973
5343			17.09	451.304	0.309211	0.0106685	1.15186	9.23065e-05	0.00504801	28.9835	4.85716
5355			17.09	701.326	0.0151804	0.0626678	1.27661	0.0425317	0.0597263	0.242237	-2.04551
5370			17.12	705.485	0.0196071	0.0702371	1.35435	0.0439036	0.0605602	0.279156	-1.84086
5384			17.16	431.312	0.0523739	0.0128023	1.4449	0.0066717	0.0290141	4.09097	2.03244
5396			17.21	453.331	0.0269553	0.00381336	1.50841	0.03319	0.0542368	7.06863	2.82143
5410			17.23	687.477	0.233099	0.498803	1.35618	0.031717	0.0532752	0.467316	-1.09753
5415			17.25	411.324	0.239621	0.0288413	1.71974	0.0342454	0.0548944	8.30828	3.05455
5432			17.27	469.329	0.0323576	0.00133532	1.33374	0.0131976	0.0372414	24.2321	4.59885
5433			17.27	491.312	0.0650516	0.00100473	1.01018	0.0189081	0.0431794	64.7453	6.0167
5439			17.3	307.262	0.000570464	0.00861571	1.58461	0.0159857	0.0402309	0.066212	-3.91676
5475			17.34	780.55	0.559621	0.168997	1.13509	0.0235521	0.0472132	3.31143	1.72745
5491			17.36	675.44	0.00434684	0.0480036	1.60731	0.0402335	0.0582852	0.0905524	-3.4651
5499			17.39	451.316	0.00885067	1.88363e-05	1.64132	0.0372396	0.0566329	469.874	8.87613
5500			17.39	453.333	0.117614	0.0488312	1.23749	0.0405703	0.0584935	2.40859	1.26819
5506			17.39	551.441	0.189516	0.0433557	1.51195	0.0142477	0.0384487	4.37119	2.12803
5511			17.39	677.458	0.0639066	0.180402	1.62413	0.0147634	0.0390038	0.354244	-1.49718
5512			17.39	659.444	0.036172	0.170724	1.46057	0.0478715	0.0628135	0.211874	-2.23872
5515			17.39	685.46	0.154862	0.436184	1.35207	0.0374378	0.0567418	0.355038	-1.49396
5516			17.39	731.335	0.00110505	0.0213174	1.40095	0.0222588	0.0461735	0.0518377	-4.26985
5517			17.39	738.504	0.173725	0.0388383	1.25846	0.0240532	0.0476349	4.47303	2.16125
5521			17.41	425.303	0.0719312	0.00176642	1.33302	0.00771098	0.0305952	40.7216	5.34772
5545			17.45	427.32	0.046221	0.00327287	1.64742	0.00073268	0.0104803	14.1225	3.81992
5559			17.45	763.53	0.0210433	0.000685152	1.23145	0.0134765	0.0375727	30.7134	4.9408
5582			17.48	683.447	0.0417495	0.140311	1.25209	0.0471639	0.0624279	0.29755	-1.7488
5610			17.5	765.423	0.00049084	0.0094924	1.39692	0.0348642	0.055269	0.0517088	-4.27345
5625			17.52	629.4	2.18069	0.417644	1.42913	0.0069359	0.0294442	5.22141	2.38444
5630			17.52	669.357	0.0050282	0.0588677	1.04626	0.0456455	0.0615772	0.0854152	-3.54936
5631			17.55	411.325	0.198592	0.00624415	1.70934	0.0459461	0.0617482	31.8045	4.99116
5658			17.61	405.332	0.0158722	0.000868088	1.15266	0.0265407	0.0495859	18.2841	4.19251
5661			17.61	488.372	0.118179	0.00417557	1.10599	0.034311	0.0549345	28.3024	4.82285
5662			17.61	493.327	0.159191	0.00510542	1.14003	0.0488774	0.0633521	31.1807	4.96258
5663			17.61	507.401	0.056042	0.0955249	1.23479	0.0468529	0.0622563	0.586674	-0.769369
5671			17.61	665.493	1.71491	3.19114	1.21369	0.00564609	0.027125	0.537399	-0.895935
5675			17.61	695.373	0.00316065	0.0194217	1.24587	0.0367792	0.0563773	0.162738	-2.61938
5688			17.64	763.53	0.0320398	0.000162797	1.67044	0.0390735	0.0576124	196.808	7.62065
5724			17.71	691.508	0.626661	1.08127	1.63084	0.000842286	0.0111129	0.57956	-0.786969
5734			17.73	613.478	0.162886	0.291911	1.13708	0.0232541	0.04696	0.557998	-0.841668
5755			17.77	427.355	0.193275	0.0544241	1.60233	0.000804755	0.0109077	3.55128	1.82834
5763			17.77	939.577	0.0457129	3.19025e-11	1.87167	0.0303375	0.0523247	1.4329e+09	30.4163
5765			17.8	495.342	0.0996724	0.00270696	1.07862	0.0414496	0.0590471	36.8208	5.20245
5785			17.82	553.455	0.203895	0.0316191	1.61961	0.0181619	0.0424284	6.44847	2.68896
5786			17.82	677.326	0.00401686	0.0379027	1.28984	0.00616015	0.0281189	0.105978	-3.23816
5793			17.84	397.229	0.0129908	0.0180248	1.31892	0.0122384	0.036038	0.72072	-0.472489
5810			17.84	764.525	0.032763	0.000286615	1.5307	0.00808706	0.0311011	114.31	6.83681
5823			17.87	643.451	0.148515	0.378002	1.47788	0.0175807	0.0418192	0.392894	-1.34779
5838			17.89	451.317	0.404433	0.00713428	1.60579	0.013007	0.0370103	56.6887	5.82499
5862			17.93	453.333	0.376152	0.00607979	1.75332	0.0141745	0.038368	61.8693	5.95115
5863			17.93	473.316	1.11638	0.877624	1.11626	0.0390842	0.0576179	1.27205	0.347157
5864			17.93	515.308	0.068826	0.000554563	1.37386	0.0221995	0.0461253	124.109	6.95546
5867			17.93	561.409	0.00668466	0.0235058	1.37946	0.0229872	0.0467532	0.284383	-1.81409
5868			17.93	669.467	0.268021	0.718678	1.20873	0.0446747	0.061016	0.372937	-1.423
5874			17.96	551.386	0.0954019	0.0344992	1.04698	0.0405571	0.0584854	2.76534	1.46746
5888			17.98	555.363	0.159979	0.0456841	1.24962	0.011622	0.0352078	3.50186	1.80812
5891			17.98	661.461	0.022427	0.0930677	1.45098	0.0407706	0.0586164	0.240975	-2.05304
5940			18.14	669.467	0.119416	0.388473	1.31304	0.0407939	0.0586307	0.307399	-1.70182
5944			18.14	981.607	0.401031	0.695467	1.24513	0.0418541	0.0593033	0.576636	-0.794268
5947			18.16	415.355	0.218069	0.0770496	1.52534	0.00207743	0.0177422	2.83025	1.50093
5975			18.2	953.576	0.110334	0.0595437	1.30976	0.0230817	0.0468267	1.85299	0.889859
6000			18.27	437.337	0.0204061	3.19025e-11	1.87503	0.00900253	0.0322117	6.39639e+08	29.2527
6011			18.27	780.543	0.0518538	0.0122698	1.52789	0.0295142	0.0517328	4.22613	2.07934
6023			18.29	959.566	2.94419	7.07872	1.09422	0.047318	0.0625125	0.415921	-1.26562
6037			18.34	473.361	0.00952972	0.00113118	1.44668	0.040521	0.0584631	8.42462	3.07461
6048			18.36	606.468	0.181692	0.0571909	1.6103	0.000675284	0.0101047	3.17693	1.66763
6054			18.38	1123.63	0.0825714	0.326884	1.31774	0.00747559	0.0302618	0.252601	-1.98507
6058			18.38	297.277	0.00361516	0.000446831	1.33964	0.00701065	0.0295621	8.09066	3.01626
6064			18.38	481.327	0.0411376	9.63232e-05	1.69482	0.0185773	0.0428507	427.079	8.73836
6066			18.38	585.41	0.706073	0.373859	1.25604	0.0275182	0.0502934	1.88861	0.917321
6074			18.41	455.348	0.0994836	0.00538939	1.07163	0.0168933	0.0411057	18.4591	4.20626
6075			18.41	491.371	0.0138562	0.0470127	1.37312	0.0369274	0.05646	0.294733	-1.76252
6078			18.41	532.47	0.0315871	0.0589601	1.12573	0.0223979	0.046286	0.535737	-0.900404
6095			18.43	467.354	0.0288593	0.00363468	1.54486	0.0236024	0.047256	7.93997	2.98913
6100			18.43	615.458	0.0592938	0.0363164	1.02953	0.0475388	0.0626331	1.6327	0.707262
6108			18.43	766.54	0.341465	0.254597	1.25044	0.0395401	0.0578521	1.3412	0.423523
6111			18.45	497.358	0.147906	5.01813e-06	1.75198	0.0425283	0.0597242	29474.3	14.8472
6115			18.45	549.427	0.00762886	0.000894922	1.04923	0.00626011	0.0283007	8.52461	3.09163
6119			18.45	885.53	0.00899024	0.111576	1.15638	0.0186726	0.042946	0.0805752	-3.63352
6130			18.48	694.55	0.00662597	0.0224585	1.46455	0.0197504	0.0439875	0.295032	-1.76106
6135			18.5	337.273	0.00691308	0.0177902	1.13657	0.0250227	0.0484225	0.38859	-1.36368
6144			18.5	789.498	0.0295642	0.00202239	1.11667	0.0135724	0.0376848	14.6184	3.86972
6147			18.52	437.337	0.21446	0.0422984	1.56018	0.0337713	0.054602	5.07018	2.34204
6148			18.52	453.33	0.00583538	0.000368699	1.60288	0.0115183	0.0350634	15.8269	3.98431
6149			18.52	573.409	0.00946776	0.0448211	1.36999	0.0386181	0.0573748	0.211235	-2.24308
6150			18.52	589.45	0.0405078	0.0199176	1.55153	0.00241775	0.0189688	2.03378	1.02416
6169			18.54	523.41	0.0849858	0.0254662	1.43495	0.000762895	0.0106651	3.3372	1.73864
6172			18.54	541.384	0.00574658	0.00010716	1.62736	0.0381751	0.0571401	53.6261	5.74486
6175			18.54	635.502	0.0747371	0.0113682	1.74136	0.00811409	0.0311363	6.57425	2.71683
6184			18.57	432.382	0.0414663	0.000811789	1.46914	0.0350198	0.0553619	51.0801	5.67469
6187			18.57	551.441	0.0332539	0.00180708	1.13989	0.00481162	0.0254631	18.402	4.20179
6189			18.57	611.426	0.0690763	0.00468202	1.41808	0.0215218	0.0455629	14.7535	3.88299
6190			18.57	669.466	0.0992907	0.38757	1.52791	0.0225187	0.046383	0.256188	-1.96472
6193			18.57	715.423	0.00396804	0.0146103	1.04938	5.27798e-05	0.00416659	0.271592	-1.88049
6194			18.57	760.53	0.0173695	0.0348831	1.21767	0.00206477	0.0176924	0.497936	-1.00597
6202			18.61	427.355	0.407684	0.0357276	1.64282	0.0122771	0.0360887	11.4109	3.51234
6207			18.63	429.371	1.76339	0.587753	1.48637	0.00346037	0.0223157	3.00022	1.58507
6212			18.68	451.353	0.39332	0.0110285	1.70941	0.015442	0.0396997	35.664	5.1564
6219			18.68	653.472	0.665172	2.86412	1.46919	0.025906	0.0491094	0.232243	-2.10629
6221			18.68	734.515	0.0424506	0.00784126	1.45293	0.00780236	0.030721	5.41374	2.43663
6233			18.7	613.48	0.24933	1.17265	1.36022	0.0394002	0.0577806	0.212621	-2.23364
6258			18.81	619.503	0.08577	0.0167945	1.53052	0.00231758	0.018629	5.10702	2.35248
6267			18.84	651.457	0.118422	0.501523	1.28668	0.0404312	0.0584077	0.236124	-2.08238
6276			18.84	981.605	0.0809493	0.290281	1.48211	0.000881824	0.0113268	0.278865	-1.84236
6282			18.86	481.364	0.141106	0.0038204	1.6315	0.0415314	0.0590991	36.9348	5.20691
6284			18.86	599.426	5.79408	3.33141	1.51044	0.00663518	0.0289531	1.73923	0.798445
6287			18.86	734.514	0.115862	0.00477418	1	0.00867845	0.0318367	24.2685	4.60101
6301			18.9	615.495	0.167521	0.416061	1.44379	0.018629	0.0429024	0.402636	-1.31245
6302			18.9	961.582	5.50098	10.8951	1.2602	0.0160096	0.0402537	0.504905	-0.985917
6326			18.97	738.546	0.773436	0.477539	1.33314	0.0134212	0.0375077	1.61963	0.695665
6339			4.65	397.11	0.00209441	0.0346986	1.31891	0.0281115	0.050708	0.06036	-4.05026
6347			19.01	738.508	0.171626	0.0657411	1.54517	0.00447865	0.0247972	2.61064	1.3844
6363			19.06	578.473	0.250417	0.103814	1.18305	0.0312653	0.0529695	2.41216	1.27032
6376			19.1	427.355	1.14564	0.0611976	1.71693	0.00994586	0.0332052	18.7203	4.22653
6384			19.1	597.484	0.0427848	0.112359	1.07892	0.02807	0.0506794	0.380786	-1.39295
6385			19.1	615.495	0.599071	1.94912	1.44972	0.02319	0.0469106	0.307354	-1.70203
6386			19.1	619.504	0.0868987	0.0201656	1.49498	0.0144019	0.0386172	4.30924	2.10744
6390			19.1	655.487	2.01523	5.00913	1.34271	0.00708322	0.0296752	0.402311	-1.31362
6406			19.15	463.376	0.482241	0.704304	1.12371	0.0266004	0.04963	0.684706	-0.546443
6411			19.17	546.486	0.350283	0.0242859	1.25346	0.0186157	0.0428891	14.4233	3.85033
6412			19.17	748.53	5.83022	0.465142	1.78472	0.00491858	0.0256647	12.5343	3.64781
6420			19.22	429.371	2.42375	0.184828	1.77846	0.00688949	0.0293701	13.1136	3.71299
6422			19.22	487.413	0.224279	0.0055874	1.24124	0.00586263	0.0275561	40.1401	5.32697
6442			19.26	393.313	1.78927	0.0735119	1.80295	0.00411878	0.0240046	24.3398	4.60525
6471			19.35	653.472	1.21914	3.04437	1.36827	0.0101884	0.0334395	0.400458	-1.32028
6472			19.35	632.491	0.0192249	0.0777957	1.44035	0.0172978	0.0415145	0.247121	-2.01671
6474			19.35	756.558	0.133636	0.0530505	1.53509	0.00351284	0.0224634	2.51903	1.33287
6481			19.37	617.476	0.0645999	0.144899	1.40072	0.00303091	0.0210056	0.445826	-1.16545
6483			19.37	718.591	0.0890295	0.0502611	1.0751	0.0448804	0.0611361	1.77134	0.824841
6514			19.44	643.486	0.0285421	0.0998447	1.38122	0.0375484	0.0568022	0.285865	-1.80659
6557			19.56	1005.61	0.0652432	0.227493	1.49166	0.0304314	0.052391	0.286793	-1.80192
6558			19.56	337.273	0.177818	0.323428	1.24519	0.0307794	0.0526347	0.549791	-0.863045
6560			19.56	617.51	0.696087	1.35848	1.53388	0.0149616	0.0392111	0.5124	-0.964657
6564			19.56	963.597	7.97157	17.1304	1.5119	0.0141259	0.0383141	0.465346	-1.10362
6565			19.56	979.572	0.0286897	0.0628979	1.34471	0.0322519	0.0536305	0.456132	-1.13248
6586			19.64	937.582	0.733723	1.87648	1.55534	0.0438508	0.0605286	0.391009	-1.35472
6590			19.67	750.546	0.442082	0.187545	1.28803	0.0226466	0.046485	2.35721	1.23708
6599			19.71	762.547	0.0191857	0.00312549	1.06835	0.000581711	0.00941192	6.13845	2.61788
6610			19.73	815.524	0.146733	0.0503085	1.47398	0.0345155	0.055059	2.91666	1.54432
6626			19.78	395.329	0.0966947	0.00406462	1.62021	0.0283979	0.0509043	23.7893	4.57224
6634			19.8	1127.66	0.00933011	0.170281	1.58452	0.0118581	0.0355314	0.0547923	-4.18988
6641			19.8	762.502	0.110494	0.000162165	1.68471	0.0463685	0.0619863	681.368	9.41229
6647			19.83	631.488	2.05873	5.04783	1.33312	0.00402458	0.0237832	0.407845	-1.29391
6648			19.83	647.475	0.0445706	0.190462	1.61405	0.0158031	0.040055	0.234013	-2.09534
6649			19.83	654.563	0.00116891	0.0163559	1.41631	0.00522902	0.0262509	0.0714672	-3.80658
6650			19.83	740.519	0.266276	0.0158847	1.6437	0.0361375	0.0560142	16.7631	4.06722
6657			19.87	657.503	1.04705	2.8378	1.63192	0.00627314	0.0283242	0.368965	-1.43844
6672			19.92	313.273	0.0306146	0.0632018	1.14102	0.0187587	0.0430317	0.484395	-1.04574
6673			19.92	337.272	0.0289045	0.0544518	1.46041	0.00677926	0.0291917	0.530826	-0.913688
6674			19.92	561.492	0.0367213	0.0119698	1.55575	0.000680186	0.0101381	3.06784	1.61722
6688			19.96	732.565	0.0255792	0.00672146	1.25545	0.0320426	0.0534923	3.80561	1.92813
6693			19.99	655.488	0.846914	1.91057	1.67296	0.000393096	0.00784151	0.443279	-1.17371
6708			2.01	763.183	0.1051	0.266252	1.20646	0.0271395	0.050023	0.39474	-1.34103
6755			2.15	373.113	0.00157036	0.0480961	1.29764	0.0408642	0.0586736	0.0326506	-4.93675
6764			2.17	367.15	0.128547	1.58025	1.53516	0.0272837	0.0501265	0.0813462	-3.61978
6784			2.21	611.138	0.218229	0.00353218	1.31975	0.0284113	0.0509135	61.783	5.94914
6788			2.24	213.075	0.957626	0.0335044	1.73818	0.00947483	0.0327263	28.5821	4.83704
6809			2.26	457.072	0.00189065	0.0135882	1.07115	0.0228476	0.0466439	0.13914	-2.8454
6812			2.26	485.126	0.0202523	0.0577519	1.33158	0.018203	0.0424707	0.350678	-1.51178
6814			2.28	1171.24	0.130358	0.415266	1.02154	0.00740245	0.0301555	0.313916	-1.67155
6844			2.33	365.085	0.217785	0.515016	1.26581	0.0351892	0.0554624	0.42287	-1.24172
6848			2.33	547.191	0.0152989	0.0949013	1.35751	0.00689717	0.0293824	0.161209	-2.633
6904			2.44	323.11	0.0850964	0.286445	1.44865	0.00723591	0.0299083	0.297078	-1.75109
6912			2.46	237.073	0.781612	0.0170215	1.78646	0.00766684	0.0305337	45.9192	5.52103
6944			2.53	135.116	0.170536	0.0158489	1.21638	0.0109526	0.0342505	10.7601	3.42762
6947			2.53	211.13	0.107445	0.000666724	1.65162	0.00690516	0.0293952	161.154	7.3323
6977			2.6	323.076	4.1307	0.211498	1.55378	0.0350259	0.0553655	19.5307	4.28767
6979			2.6	353.084	0.137326	0.624448	1.38003	0.0138357	0.0379879	0.219916	-2.18497
6992			2.62	611.138	0.946628	0.0161829	1.64038	0.0253703	0.0486962	58.4955	5.87025
6999			2.64	297.061	0.0219444	0.0636326	1.2316	0.0090175	0.0322286	0.344861	-1.53591
7005			2.64	507.073	0.554639	1.94738	1.29256	0.0145665	0.0387946	0.284814	-1.81191
7024			2.69	205.084	0.0210447	0.00128035	1.43699	0.0192987	0.0435591	16.4367	4.03884
7039			2.71	505.095	0.039584	0.183898	1.43648	0.0233991	0.0470824	0.21525	-2.21592
7040			2.71	511.142	0.0656308	0.403425	1.58318	0.0326498	0.0538902	0.162684	-2.61986
7052			2.73	397.112	0.764304	8.64234	1.66734	0.00464293	0.0251333	0.0884372	-3.4992
7053			2.73	441.138	0.0125769	0.352567	1.29655	0.0055473	0.0269219	0.0356724	-4.80905
7062			2.73	815.201	0.000618803	0.395258	1.40965	0.0227281	0.0465496	0.00156557	-9.3191
7067			2.75	267.12	0.195707	0.000376843	1.69971	0.0373699	0.0567046	519.333	9.02052
7069			5.54	251.125	0.324477	0.00109583	1.66196	0.0283604	0.0508788	296.101	8.20995
7081			2.78	311.052	0.319342	0.599095	1.07869	0.0226047	0.0464517	0.533041	-0.90768
7083			2.78	455.098	0.16291	0.390134	1.22258	0.00277056	0.0201733	0.417573	-1.2599
7091			2.8	123.043	0.280866	0.641453	1.2802	0.00399685	0.0237169	0.437859	-1.19146
7092			2.8	139.038	0.929199	1.78196	1.15681	0.0152089	0.039465	0.521448	-0.939404
7093			2.8	165.054	0.107446	0.288064	1.2731	0.00160021	0.0156642	0.372993	-1.42278
7099			2.8	289.07	0.651467	1.31253	1.2184	0.00281738	0.0203216	0.496345	-1.01058
7100			2.8	290.175	0.0153771	0.0520312	1.24453	0.00324546	0.0216837	0.295535	-1.7586
7120			2.82	473.104	0.45382	2.76481	1.49556	0.0215	0.0455445	0.164141	-2.60699
7128			2.84	345.058	3.86671	0.241151	1.50795	0.0319439	0.0534268	16.0344	4.0031
7152			2.91	395.132	1.7591	5.74286	1.51652	0.00107956	0.0127361	0.30631	-1.70693
7188			2.98	235.06	0.0440928	0.210905	1.4047	0.000328796	0.00735843	0.209065	-2.25798
7192			2.98	397.113	0.524649	2.34113	1.3673	0.000365626	0.00762873	0.2241	-2.15778
7215			20.05	534.485	0.160116	0.478702	1.20454	0.0484606	0.0631303	0.33448	-1.58001
7236			20.12	576.493	1.05767	0.520283	1.22888	0.0137734	0.0379167	2.03288	1.02353
7253			20.17	663.477	0.0195012	0.0117517	1.27672	0.030614	0.0525193	1.65944	0.730696
7256			20.17	967.714	0.0110551	0.095475	1.50589	0.0394357	0.0577988	0.115791	-3.11041
7259			20.19	397.345	0.105234	0.00684316	1.73927	0.0142321	0.0384315	15.3779	3.94279
7262			20.19	606.484	0.221111	0.588286	1.32787	0.0123917	0.0362373	0.375856	-1.41175
7268			20.21	295.226	0.113506	0.0187641	1.29931	0.0262227	0.0493489	6.04913	2.59673
7269			20.21	385.346	0.00537829	0.000184965	1.47208	0.000139924	0.00586688	29.0773	4.86182
7272			20.21	562.515	0.210147	0.123228	1.31304	0.00859993	0.0317429	1.70535	0.770065
7274			20.21	599.463	0.144013	0.0506735	1.39301	0.0292802	0.051561	2.84198	1.5069
7282			20.21	815.592	0.0710687	0.00886355	1.68526	0.00230294	0.0185779	8.01809	3.00326
7294			20.24	552.495	0.0795556	0.263044	1.27098	0.0469599	0.0623155	0.302442	-1.72527
7298			20.24	671.482	0.0350108	0.0179316	1.40308	0.00399646	0.0237159	1.95247	0.965299
7314			20.28	848.619	0.251684	0.148698	1.37271	0.0187818	0.0430546	1.69259	0.759235
7327			20.33	594.504	0.611242	0.0356628	1.78076	0.0176328	0.0418747	17.1395	4.09925
7333			20.33	843.556	0.0215757	0.014559	1.21868	0.0420259	0.0594113	1.48195	0.567494
7343			20.39	337.272	0.30886	0.439039	1.31639	0.0190822	0.0433497	0.70349	-0.507399
7346			20.39	965.613	3.65241	8.4007	1.61318	0.00192423	0.0171162	0.434774	-1.20166
7350			20.42	339.288	0.0831005	0.186233	1.50295	0.00951427	0.0327677	0.446217	-1.16418
7386			20.55	851.61	0.0603966	0.021443	1.05414	0.0222154	0.0461383	2.81661	1.49396
7393			20.58	603.5	0.0700143	0.0216835	1.59762	0.00623122	0.0282485	3.22892	1.69105
7402			20.6	631.488	0.281364	0.600689	1.43853	0.00716032	0.0297936	0.468401	-1.09418
7403			20.6	637.477	3.05587	6.51837	1.28148	0.0140439	0.0382227	0.468809	-1.09293
7411			20.64	399.361	0.426709	0.0260134	1.04421	0.00481336	0.0254664	16.4034	4.03593
7420			20.67	803.562	0.105202	0.0338705	1.57968	0.00771107	0.0305953	3.106	1.63506
7424			20.69	445.366	0.0370683	0.0746723	1.15796	0.0273349	0.0501631	0.496413	-1.01039
7429			20.69	766.578	0.0817556	0.0329849	1.35519	0.0420344	0.0594166	2.47858	1.30951
7430			20.71	411.36	1.82298	0.350549	1.59273	0.0317317	0.0532851	5.20037	2.37861
7433			20.71	609.484	3.37762e-11	0.00319076	1.59571	0.0488191	0.0633212	1.05856e-08	-26.4933
7471			20.87	578.509	0.513077	0.0328641	1.81886	0.00707168	0.0296573	15.6121	3.96459
7480			20.92	749.568	0.00645146	0.000458107	1.40234	0.022537	0.0463976	14.0829	3.81587
7500			20.99	586.516	0.112012	0.553374	1.23488	0.0360085	0.0559402	0.202417	-2.3046
7501			20.99	608.498	0.190301	0.882701	1.32145	0.0333414	0.0543326	0.21559	-2.21364
7504			21.01	864.641	0.0198716	0.0510128	1.44185	0.0117902	0.0354391	0.389542	-1.36015
7508			21.03	690.561	0.122512	0.00304012	1.01691	0.00687538	0.0293475	40.2983	5.33265
7511			21.03	815.587	0.117701	0.0287817	1.59855	0.000180123	0.00632156	4.08945	2.03191
7517			21.05	701.528	0.00577059	0.00069616	1.14334	0.0128552	0.0368236	8.28918	3.05123
7522			21.05	780.769	0.034539	0.00147024	1.65275	0.00684299	0.0292953	23.4922	4.55411
7526			21.08	669.445	0.00734638	0.0595919	1.38597	0.0458903	0.0617166	0.123278	-3.02001
7527			21.08	684.199	0.00487641	0.0139976	1.41065	0.00119693	0.0134942	0.348375	-1.52129
7547			21.1	732.548	0.0688772	0.0280535	1.16184	0.0435514	0.0603489	2.45521	1.29585
7574			21.12	582.483	0.0219913	0.107112	1.44536	0.00392737	0.0235481	0.205312	-2.28411
7584			21.12	815.392	0.081479	0.0219129	1.35893	0.00570458	0.0272433	3.71832	1.89465
7594			21.19	413.376	6.79679	0.608701	1.80858	0.000570261	0.00931934	11.1661	3.48105
7604			21.24	599.462	0.190107	0.515778	1.24177	0.0220209	0.0459792	0.368584	-1.43993
7614			21.28	829.545	0.0206871	0.0328697	1.23784	0.0241591	0.0477227	0.629369	-0.668022
7615			21.28	845.571	0.0104874	0.0242416	1.3315	0.0139567	0.0381249	0.432622	-1.20882
7647			21.39	850.634	1.80162	1.04939	1.65798	0.000307945	0.00724998	1.71682	0.779738
7651			21.42	337.272	0.140908	0.286532	1.27999	0.00923099	0.0324652	0.491771	-1.02394
7653			21.42	639.493	3.92311	9.61249	1.30606	0.00198209	0.0173587	0.408126	-1.29291
7673			21.51	824.618	0.041834	0.0232988	1.17011	0.0317077	0.0532689	1.79554	0.844416
7678			21.54	613.477	0.5212	2.01444	1.45978	0.0409054	0.0586987	0.258733	-1.95047
7714			21.69	704.577	0.195613	0.0111407	1.26495	0.0124466	0.0363081	17.5584	4.13409
7761			21.9	803.985	0.0745439	0.000144082	1.614	0.0153646	0.0396223	517.371	9.01505
7764			21.92	601.478	0.0795408	0.300414	1.52036	0.0152775	0.0395345	0.26477	-1.91719
7767			21.94	627.493	0.0785195	0.233599	1.33416	0.0144457	0.0386647	0.336129	-1.57291
7792			21.99	687.548	0.000530565	0.00960818	1.27516	0.0164811	0.0406957	0.0552202	-4.17866
7793			21.99	737.5	0.0358625	0.018147	1.23989	0.0345446	0.0550766	1.97622	0.982747
7800			21.99	850.417	0.0571278	0.026989	1.24958	0.0050131	0.0258382	2.1167	1.08182
7814			22.01	538.517	0.0495071	0.00738618	1.09067	0.0471399	0.0624147	6.70266	2.74473
7829			22.01	850.216	0.00898782	0.00238015	1.52041	0.0049882	0.0257929	3.77616	1.91692
7830			22.01	851.209	0.0266594	0.00639058	1.35125	0.00555916	0.0269465	4.17167	2.06063
7837			22.01	949.704	0.024999	0.447074	1.64705	0.0285028	0.0509795	0.0559171	-4.16057
7844			22.03	852.609	0.0761956	0.0229494	1.72243	7.12546e-05	0.00465918	3.32015	1.73125
7854			22.08	906.662	0.237274	0.182317	1.11252	0.041611	0.0591496	1.30143	0.380103
7859			22.12	588.532	0.0316868	0.147011	1.01115	0.0221471	0.0460825	0.21554	-2.21397
7861			22.15	584.499	0.103329	0.441648	1.25008	0.00796928	0.030946	0.233962	-2.09566
7862			22.15	610.514	0.0470504	0.261262	1.19849	0.0450731	0.061248	0.180089	-2.47322
7882			22.31	852.605	0.0665436	0.0403847	1.41641	0.0058565	0.0275442	1.64774	0.720491
7897			22.42	718.592	0.572354	0.019122	1.77954	0.0190027	0.0432721	29.9316	4.9036
7898			22.42	731.558	0.0477524	0.0205596	1.33351	0.00982329	0.0330837	2.32263	1.21576
7902			22.44	790.584	0.0589126	0.0191256	1.50254	0.0243617	0.0478895	3.0803	1.62307
7914			22.47	817.975	0.00526695	0.000217322	1.3086	0.0299994	0.0520839	24.2357	4.59906
7915			22.47	850.619	0.0500684	0.0321632	1.22087	0.0268018	0.049778	1.5567	0.638489
7916			22.47	835.616	0.130388	0.0524957	1.71733	0.00117751	0.0133735	2.48378	1.31254
7924			22.49	679.46	0.0143917	0.00612193	1.49469	0.000956049	0.0118585	2.35084	1.23318
7942			22.51	804.777	0.0550061	0.000702407	1.35715	0.0156343	0.0398902	78.3109	6.29114
7947			22.51	911.626	0.00883492	0.00417466	1.42439	0.0114276	0.034936	2.11632	1.08156
7952			22.54	674.499	0.0156644	0.00359362	1.64098	0.00208863	0.017786	4.35895	2.12398
7967			22.56	692.576	0.0175158	3.19025e-11	1.8784	0.0293232	0.0515927	5.49042e+08	29.0323
7975			22.56	795.544	0.067763	0.0206847	1.58722	0.0127295	0.036667	3.276	1.71194
7979			22.56	950.707	0.00234318	0.0764262	1.12411	0.0243803	0.0479047	0.0306593	-5.02753
7985			22.6	641.509	2.0168	5.09999	1.51583	0.000726657	0.0104425	0.395452	-1.33843
7988			22.63	313.273	0.0587138	0.247017	1.64978	0.000166914	0.00618944	0.237691	-2.07284
7989			22.63	337.272	0.0606947	0.266291	1.59921	0.000166123	0.00618105	0.227926	-2.13336
7990			22.63	615.493	2.13616	8.14645	1.60402	5.96927e-05	0.0043731	0.26222	-1.93115
7998			22.72	888.649	0.0150959	0.00556073	1.30957	0.0215852	0.0456164	2.71474	1.44082
7999			22.72	933.711	0.0301337	0.180198	1.41521	0.0251791	0.0485462	0.167225	-2.58014
8014			22.81	718.591	0.0253972	0.00493708	1.10159	0.0207445	0.0448912	5.14417	2.36294
8019			22.81	780.969	0.00833556	3.19025e-11	1.87117	0.00524515	0.0262819	2.61283e+08	27.961
8025			22.81	949.705	0.0790657	0.433632	1.44692	0.0343781	0.0549755	0.182333	-2.45535
8041			22.84	795.545	0.0376156	0.0114903	1.55006	0.00626709	0.0283133	3.27367	1.71091
8050			22.84	851.208	0.0390359	0.0114578	1.52178	0.00428684	0.0243849	3.40693	1.76847
8056			22.84	853.589	0.0575403	0.0234565	1.57269	0.00183262	0.0167164	2.45307	1.29459
8061			22.84	906.668	0.0173402	0.00686744	1.56497	0.0100832	0.0333388	2.52499	1.33628
8096			23	615.493	3.25324	6.32945	1.15812	0.0165319	0.0407423	0.513984	-0.960204
8115			23.19	951.72	0.0461968	0.388575	1.70648	0.00465336	0.0251541	0.118888	-3.07233
8123			23.21	833.601	0.0753235	0.0206792	1.56597	0.015311	0.0395683	3.64248	1.86492
8127			23.26	732.606	0.121773	7.48581e-06	1.84558	0.0451626	0.0612998	16267.2	13.9897
8130			23.28	679.459	0.115941	0.0386951	1.73631	3.69022e-05	0.0035447	2.99626	1.58316
8147			23.33	603.495	0.0313834	0.096858	1.59564	0.0221378	0.0460749	0.324014	-1.62587
8154			23.35	670.452	0.0224376	0.0169513	1.22871	0.0225507	0.0464086	1.32365	0.404523
8158			23.37	741.595	0.00927108	0.0468043	1.3019	0.0148783	0.0391244	0.198082	-2.33583
8159			23.37	795.544	0.10969	0.0470572	1.56442	0.0126396	0.0365539	2.33099	1.22094
8160			23.37	925.703	0.021547	0.143452	1.57518	0.0409241	0.0587101	0.150203	-2.73501
8162			23.39	589.507	0.00648762	0.0127141	1.22409	0.0204021	0.0445858	0.510271	-0.970666
8167			23.39	852.399	0.118324	0.0344283	1.59254	0.00122392	0.0136591	3.43682	1.78107
8175			23.44	821.629	0.0043736	0.017199	1.43847	0.0337498	0.0545887	0.254294	-1.97543
8177			23.44	848.644	0.201635	0.0894417	1.34007	0.034993	0.0553459	2.25437	1.17272
8184			23.49	833.601	0.0473877	0.0218074	1.44625	0.00578042	0.0273947	2.17301	1.11969
8186			23.51	655.523	0.0352341	0.124251	1.04724	0.00765725	0.0305202	0.283573	-1.81821
8200			23.65	185.114	0.167531	0.143487	1.18552	0.0326507	0.0538908	1.16757	0.223507
8207			23.67	840.992	0.00995514	0.0149558	1.35103	0.0270887	0.0499863	0.665635	-0.587196
8210			23.69	586.514	0.0154884	0.109275	1.47857	0.0373027	0.0566677	0.141738	-2.8187
8211			23.69	702.847	0.0101381	0.0131945	1.02946	0.047259	0.0624801	0.768355	-0.380156
8225			23.79	603.494	0.0189678	0.0531992	1.29719	0.0262778	0.0493902	0.356543	-1.48785
8248			23.97	790.583	0.312317	0.106638	1.53143	0.0275419	0.0503102	2.92876	1.55029
8251			24.02	676.582	0.441755	0.224581	1.13284	0.0228092	0.0466136	1.96702	0.976008
8261			24.09	679.459	0.0379788	0.0166456	1.6648	5.10667e-05	0.00411036	2.28161	1.19005
8263			24.11	931.693	0.00326846	0.1093	1.66205	0.0437517	0.0604693	0.0299036	-5.06354
8265			24.13	906.67	0.0287468	0.0181985	1.38226	0.0072851	0.029982	1.57962	0.659578
8284			24.22	643.524	0.342882	0.933289	1.44705	0.0308981	0.0527171	0.367392	-1.44461
8287			24.25	339.288	0.012306	0.0439267	1.57582	0.017213	0.0414221	0.280148	-1.83574
8290			24.27	313.273	0.00758961	0.0287709	1.61771	0.000878155	0.0113073	0.263795	-1.92251
8291			24.27	617.508	0.365304	1.54112	1.69848	0.000356272	0.00756361	0.237038	-2.07681
8298			24.34	591.493	0.0265449	0.0692419	1.50843	0.00165288	0.0159069	0.383364	-1.38321
8302			24.39	909.709	0.0043638	0.0341275	1.46456	0.0163396	0.0405647	0.127868	-2.96728
8303			24.39	925.703	0.00449502	0.0633281	1.05525	0.0278051	0.0504953	0.0709799	-3.81645
8340			24.62	927.72	0.0171853	0.0700968	1.44728	0.0014771	0.0150633	0.245165	-2.02817
8341			24.64	679.459	0.0447018	0.0234626	1.71055	3.45859e-05	0.0034307	1.90523	0.929967
8374			24.94	853.587	0.155102	0.106742	1.68057	7.45057e-05	0.00472887	1.45305	0.539087
8375			24.96	591.493	0.0136115	0.049654	1.63269	4.28778e-05	0.003808	0.274127	-1.86708
8380			24.96	927.72	0.00328766	0.0205839	1.57981	0.000179079	0.00631163	0.15972	-2.64639
8389			3	254.1	0.0459477	0.00432621	1.39139	0.0211533	0.0452481	10.6208	3.40882
8407			3.02	449.107	0.336452	0.843243	1.52391	0.0203096	0.0445022	0.398998	-1.32555
8416			3.04	179.034	0.07675	0.509155	1.61511	0.0247062	0.0481694	0.15074	-2.72987
8421			3.04	473.104	0.174067	1.34203	1.5295	0.0299603	0.0520559	0.129704	-2.9467
8428			3.04	799.202	0.000741666	0.0819769	1.4794	0.0211459	0.0452417	0.00904726	-6.7883
8433			3.07	147.043	0.215222	0.629346	1.30924	0.00787598	0.030821	0.341977	-1.54803
8435			3.07	193.086	0.0667522	0.192724	1.36432	0.00343541	0.0222446	0.346362	-1.52965
8441			3.07	365.085	0.0297197	0.155264	1.70012	3.05561e-06	0.00126667	0.191414	-2.38523
8442			3.07	390.175	0.0455942	0.174254	1.39584	0.000617767	0.00969179	0.261654	-1.93427
8467			3.09	833.174	0.00347265	0.0779778	1.20764	0.0213105	0.0453833	0.0445338	-4.48896
8474			3.11	355.102	0.183394	0.601188	1.34438	0.0109063	0.034182	0.305052	-1.71287
8477			3.11	439.122	0.00525364	0.0158459	1.22282	0.0100218	0.0332794	0.331545	-1.59272
8481			3.11	485.124	0.0508824	0.00998358	1.51205	0.0329456	0.0540808	5.09661	2.34954
8482			3.11	504.065	0.000597021	0.0157397	1.03437	0.0283624	0.0508801	0.0379309	-4.72048
8492			3.14	353.084	0.170915	0.0702733	1.21836	0.0204604	0.0446382	2.43214	1.28223
8515			3.17	251.125	0.243546	0.00110049	1.47167	0.00500693	0.025827	221.306	7.7899
8524			3.19	193.049	0.136598	0.0637723	1.03267	0.0466275	0.0621311	2.14197	1.09894
8526			3.19	233.042	0.113486	0.0238939	1.38984	0.0172927	0.0415089	4.74956	2.24779
8531			3.19	327.142	0.0280918	0.00918706	1.02067	0.021839	0.0458288	3.05776	1.61247
8534			3.19	511.177	8.28031	1.4137	1.50712	0.0425317	0.0597263	5.85719	2.55021
8542			3.21	211.059	0.0123945	0.00108086	1.20045	0.00954644	0.0328012	11.4673	3.51945
8544			3.21	297.08	0.0132522	0.00410025	1.49417	0.00190392	0.0170293	3.23205	1.69245
8545			3.21	381.115	0.0320149	0.0886852	1.2519	0.0166804	0.0408912	0.360995	-1.46995
8559			3.23	360.144	0.300856	1.81195	1.50374	0.0221828	0.0461117	0.16604	-2.5904
8623			3.32	463.123	0.0118028	0.111943	1.00412	0.00608062	0.0279717	0.105436	-3.24555
8662			3.39	267.12	0.409307	0.000983914	1.27496	0.0495608	0.0637108	415.999	8.70044
8683			3.41	351.105	0.0257003	0.181393	1.77444	0.0197638	0.044	0.141683	-2.81926
8690			3.41	511.141	0.100697	1.07125	1.60347	0.0345445	0.0550765	0.0939999	-3.4112
8702			3.44	191.106	0.169206	0.0189439	1.1804	0.0336668	0.054537	8.93195	3.15897
8703			3.44	225.074	0.0273428	0.0018587	1.26791	0.027317	0.0501503	14.7107	3.87879
8713			3.44	881.154	0.160063	0.30824	1.18409	0.0264164	0.0494937	0.519281	-0.945413
8720			3.46	195.028	0.00611883	0.0510512	1.20614	0.0351188	0.0554207	0.119857	-3.06062
8721			3.46	217.085	0.0799152	0.274473	1.34613	0.0221485	0.0460837	0.291159	-1.78012
8724			3.46	249.109	0.488263	0.00614189	1.23319	0.0256459	0.0489101	79.4971	6.31283
8730			3.46	503.116	0.270628	0.713492	1.36303	0.0395561	0.0578603	0.379301	-1.39858
8751			3.5	233.08	0.207134	0.899194	1.43016	1.35482e-05	0.00205253	0.230355	-2.11807
8759			3.5	395.133	4.09907	14.4167	1.37675	4.16206e-05	0.00375596	0.284328	-1.81437
8773			3.53	351.14	1.43562	0.294058	1.53508	0.0184631	0.0427356	4.8821	2.2875
8774			3.53	364.269	0.0158858	0.000290403	1.35206	0.0269735	0.049903	54.7028	5.77354
8790			3.55	329.159	0.179282	0.0193504	1.44555	0.0201972	0.0444001	9.26507	3.2118
8815			3.57	547.104	0.0225523	0.314582	1.32286	0.0189734	0.0432434	0.0716897	-3.80209
8827			3.59	365.118	0.119784	0.284977	1.37712	0.0394381	0.0578	0.420327	-1.25041
8828			3.59	397.148	1.01632	3.76033	1.53424	0.000456648	0.00832686	0.270274	-1.88751
8855			3.66	441.174	0.0987314	0.343686	1.48013	0.00131367	0.0141843	0.287273	-1.79951
8879			3.71	481.167	0.622942	0.112079	1.31874	0.0328401	0.0540131	5.55806	2.47458
8887			3.73	346.117	0.125999	0.0533964	1.33116	0.00576494	0.027364	2.35969	1.2386
8931			3.8	579.113	0.0521365	0.1535	1.32063	0.0034008	0.022145	0.339652	-1.55787
8934			3.8	731.159	11.8884	23.8591	1.00258	0.0211395	0.0452362	0.498273	-1.00499
8938			3.82	191.07	0.18956	0.618518	1.47279	0.0209316	0.0450556	0.306474	-1.70616
8945			3.82	440.163	0.0389523	0.295304	1.64496	0.0112376	0.0346656	0.131905	-2.92242
8989			3.89	319.081	0.155409	0.549535	1.75894	1.10297e-06	0.000995671	0.2828	-1.82214
8996			7.18	539.132	0.232958	0.487186	1.59132	0.00376883	0.0231496	0.47817	-1.0644
8999			3.89	503.115	0.681159	2.10733	1.84049	4.34617e-07	0.000972669	0.323233	-1.62935
9016			3.91	260.044	0.000193898	0.00284794	1.34972	0.0133178	0.0373852	0.0680837	-3.87655
9039			3.93	437.143	2.75244	16.6247	1.68354	0.000252587	0.0069329	0.165563	-2.59455
9067			3.98	221.044	0.0612956	0.00225726	1.26529	0.0470778	0.0623805	27.1549	4.76314
9074			3.98	481.166	0.0749076	0.00716609	1.63722	0.0101183	0.0333726	10.4531	3.38585
9104			4.02	252.12	0.0428988	3.19025e-11	1.8761	0.000170845	0.00623029	1.34469e+09	30.3246
9106			4.02	279.086	0.0110409	0.138831	1.64322	0.0102155	0.0334652	0.0795277	-3.6524
9130			4.05	369.119	0.0087705	0.00106777	1.29773	0.00169881	0.0161119	8.21382	3.03805
9149			4.07	463.122	1.16358	4.99223	1.58485	2.05058e-05	0.00253786	0.233077	-2.10112
9188			4.11	512.154	0.0311789	0.119411	1.33868	0.0168157	0.0410279	0.261106	-1.93729
9200			4.14	209.117	0.149808	0.0134157	1.01679	0.00333002	0.0219377	11.1666	3.48112
9205			4.14	379.136	2.35888	5.40464	1.34328	0.00307264	0.0211415	0.436454	-1.1961
9206			4.14	411.162	1.64805	0.275521	1.59662	0.00955393	0.032809	5.98158	2.58053
9209			4.14	402.211	0.0295439	0.0906689	1.27619	0.0329446	0.0540802	0.325844	-1.61775
9210			4.14	409.109	0.120553	0.0367094	1.50496	0.0216169	0.0456431	3.28398	1.71545
9221			4.14	881.155	0.458327	0.776969	1.1086	0.0342482	0.0548962	0.589892	-0.761478
9224			4.16	195.101	0.0308248	0.071848	1.2841	0.00354318	0.0225476	0.429028	-1.22086
9234			4.16	549.123	0.0869065	1.60289	1.4046	0.0496266	0.0637451	0.0542185	-4.20507
9241			4.16	799.336	0.0626716	3.19025e-11	1.55436	0.0466754	0.0621577	1.96447e+09	30.8715
9247			4.18	211.132	0.0642182	0.00503826	1.05224	0.0362537	0.0560805	12.7461	3.67199
9267			4.2	175.112	0.304746	0.0146522	1.02945	0.0278329	0.0505147	20.7986	4.37842
9268			4.2	251.125	0.232861	0.00417905	1.17753	0.0199586	0.044181	55.7211	5.80015
9269			4.2	301.07	0.114047	0.570951	1.2444	1.49724e-05	0.00213278	0.19975	-2.32373
9276			4.2	485.104	0.208911	0.888861	1.45145	0.000107864	0.00535403	0.235032	-2.08907
9302			4.25	267.12	0.172381	3.19025e-11	1.8791	0.0477807	0.0627644	5.40338e+09	32.3312
9333			4.29	323.112	0.0725962	0.0306022	1.08995	0.0455549	0.0615254	2.37225	1.24626
9342			4.31	147.043	0.147956	0.502888	1.38375	0.00568484	0.0272036	0.294213	-1.76507
9356			4.34	217.049	0.0602062	0.792505	1.56081	0.00487481	0.0255829	0.0759694	-3.71844
9358			4.34	277.071	0.0409089	0.0968085	1.40416	0.00724108	0.029916	0.422575	-1.24272
9364			4.34	419.094	0.474639	4.1349	1.65939	0.000223534	0.0067204	0.114788	-3.12295
9366			4.34	461.105	0.041323	0.171146	1.32265	0.0119682	0.03568	0.241448	-2.05021
9380			4.36	309.097	0.00428465	0.0243415	1.28624	0.036669	0.0563156	0.176023	-2.50617
9407			4.4	191.106	0.0996897	0.00634516	1.49464	0.0486009	0.0632052	15.7111	3.97372
9410			4.4	233.117	0.0828473	0.0241928	1.41661	0.0189081	0.0431794	3.42447	1.77588
9415			4.4	351.141	7.02393	2.89138	1.29971	0.0453601	0.0614136	2.42927	1.28052
9424			4.4	503.115	0.1828	0.361108	1.29689	0.01297	0.0369651	0.50622	-0.982163
9435			4.4	881.155	0.25594	0.474148	1.16828	0.0323797	0.0537143	0.53979	-0.889531
9461			4.45	563.153	0.369383	1.34035	1.0169	0.0300833	0.052144	0.275588	-1.85942
9463			4.45	629.219	0.000985561	0.036481	1.31693	0.0252949	0.0486372	0.0270157	-5.21006
9470			4.47	1041.21	0.0562546	0.150159	1.2145	0.0268125	0.0497858	0.374633	-1.41645
9474			4.47	279.086	0.174327	0.825474	1.02205	0.016708	0.0409192	0.211184	-2.24343
9498			4.49	512.154	0.0386644	0.216361	1.54167	0.00121964	0.0136332	0.178703	-2.48437
9511			4.52	313.161	0.0567666	0.00156575	1.64587	0.0339459	0.0547103	36.2552	5.18012
9527			4.54	325.128	0.113013	0.0189613	1.61388	0.0382522	0.0571812	5.96018	2.57536
9533			4.54	437.143	0.554891	2.79548	1.72204	7.41431e-05	0.0047213	0.198496	-2.33282
9534			4.54	461.14	0.048973	0.652189	1.52826	0.000483416	0.00855161	0.0750902	-3.73523
9543			4.56	211.059	0.0266981	3.19025e-11	1.8741	0.0043399	0.0245012	8.36866e+08	29.6404
9551			4.56	427.102	0.00470634	0.012034	1.14647	0.0451681	0.061303	0.391088	-1.35444
9558			7.7	497.177	0.0323869	0.000281901	1.68547	0.0415987	0.0591419	114.888	6.84408
9579			4.61	239.091	0.0199307	0.000780994	1.25053	0.0168919	0.0411043	25.5197	4.67354
9586			4.61	459.09	0.0233653	0.069285	1.47574	0.00311705	0.0212839	0.337234	-1.56818
9595			4.61	861.238	0.0178074	3.19025e-11	1.60842	0.0136765	0.0378055	5.58182e+08	29.0562
9613			4.65	207.101	0.0787446	0.000344112	1.44118	0.0305385	0.0524664	228.834	7.83816
9615			4.65	275.091	0.0670252	0.33169	1.48668	0.000764855	0.0106768	0.202072	-2.30706
9617			7.77	367.211	0.0161795	0.00219998	1.08692	4.82711e-05	0.00401372	7.35439	2.87861
9630			4.68	235.096	0.0130259	0.0461505	1.65569	0.000324077	0.00732608	0.282248	-1.82497
9633			4.68	303.084	0.513928	0.0410667	1.6917	0.00915121	0.0323776	12.5145	3.64553
9639			4.68	419.131	0.00767762	0.0523068	1.80172	0.000705151	0.0103044	0.146781	-2.76827
9645			4.68	563.153	0.410073	2.24931	1.1736	0.0165222	0.0407335	0.182311	-2.45553
9652			4.7	295.151	0.0389127	0.000548732	1.58247	0.0477785	0.0627632	70.9138	6.14799
9653			4.7	365.123	0.0310873	0.0726182	1.33129	0.0122059	0.0359954	0.428092	-1.22401
9654			4.7	393.115	0.0548515	0.434298	1.69396	0.00353839	0.0225344	0.126299	-2.98508
9668			4.72	269.135	0.059142	0.0101343	1.65015	0.000413882	0.00800251	5.83584	2.54494
9672			4.72	311.182	0.0184338	3.19025e-11	1.82183	0.0158027	0.0400546	5.77818e+08	29.106
9676			4.72	364.138	0.0181319	0.00221659	1.62882	0.00515172	0.0261007	8.18008	3.03211
9680			4.72	467.081	0.00224721	0.044318	1.32068	0.0309014	0.0527194	0.0507064	-4.30169
9699			4.75	505.129	0.00707931	0.0459362	1.0692	0.0146496	0.0388834	0.154112	-2.69795
9723			4.79	245.081	0.0647943	0.00269467	1.50796	0.044029	0.0606349	24.0454	4.58769
9727			4.79	401.12	0.00147418	0.0364263	1.26539	0.000374012	0.00768523	0.0404702	-4.627
9749			4.81	463.123	0.170966	0.844087	1.66543	3.19435e-05	0.00329121	0.202545	-2.30368
9785			4.86	193.085	0.0758388	0.0185127	1.42017	0.00987991	0.0331401	4.09658	2.03442
9788			4.86	409.109	1.68227	0.514518	1.57082	0.00042315	0.00807115	3.26961	1.70912
9790			4.86	404.154	0.788314	0.211448	1.44241	0.00440504	0.0246416	3.72817	1.89847
9827			4.91	233.08	0.0272172	0.133122	1.57739	0.00824859	0.031309	0.204454	-2.29015
9833			4.91	417.115	0.0190029	0.160116	1.60313	0.000728773	0.0104558	0.118682	-3.07483
9838			4.91	586.12	0.0604831	0.186181	1.53496	0.00104786	0.0125191	0.324861	-1.6221
9859			4.95	241.106	0.0548311	0.00298026	1.45445	0.0246989	0.0481635	18.3981	4.20148
9878			4.95	883.17	12.9165	20.7139	1.0574	0.0469603	0.0623157	0.623566	-0.681385
9881			4.98	263.09	0.0591293	0.00174149	1.49903	0.00428685	0.0243849	33.9534	5.08548
9883			4.98	395.133	0.101941	0.210452	1.27598	0.0494224	0.0636386	0.484391	-1.04576
9894			5	281.101	0.0188647	0.000100315	1.68022	0.0310832	0.0528448	188.054	7.555
9903			5.02	279.086	0.0529975	0.00187188	1.35347	0.00203246	0.0175637	28.3125	4.82336
9927			5.04	421.112	0.129941	0.574625	1.44536	0.000215152	0.00665135	0.226131	-2.14477
9944			5.06	229.086	0.0199174	0.00310022	1.37674	0.00289724	0.0205682	6.42451	2.68359
9985			5.09	749.188	0.0701108	0.00237499	1.06225	0.0421406	0.0594831	29.5205	4.88364
10013			5.13	461.141	0.190963	0.777688	1.39907	0.0440412	0.0606422	0.245552	-2.0259
10020			5.15	207.065	0.0252171	0.00340896	1.05829	0.00960456	0.0328615	7.3973	2.887
10033			5.18	123.043	0.177561	0.384352	1.15935	0.0241524	0.0477172	0.461973	-1.11412
10038			5.18	273.075	1.54154	2.92111	1.14939	0.00630821	0.028387	0.527723	-0.922146
10063			5.2	455.094	2.75947	6.14679	1.77737	1.79014e-06	0.00100158	0.448928	-1.15544
10069			5.2	605.15	0.53856	1.78249	1.50895	0.000164384	0.0061624	0.302139	-1.72671
10082			5.22	523.145	0.010024	0.0654286	1.15626	0.000544958	0.009108	0.153205	-2.70646
10086			5.22	901.178	0.0601024	0.334039	1.57521	9.25476e-05	0.00505173	0.179926	-2.47452
10096			5.24	605.18	0.0916569	0.228029	1.27445	0.00867793	0.031836	0.401952	-1.3149
10107			5.27	319.081	0.30497	0.0381599	1.6744	0.00348994	0.0223992	7.9919	2.99854
10138			8.3	255.065	2.35018	4.95296	1.4954	0.00260176	0.0196146	0.474499	-1.07552
10171			5.33	731.159	2.72693	4.6433	1.02521	0.0103711	0.0336108	0.587282	-0.767874
10177			5.36	301.07	0.140834	0.277678	1.3005	0.0181581	0.0424245	0.507187	-0.979411
10186			5.36	524.212	0.111907	0.342034	1.18027	0.0181806	0.0424477	0.32718	-1.61184
10194			5.38	175.111	0.17856	0.000491983	1.53418	0.0199339	0.0441582	362.94	8.50359
10196			5.38	191.07	0.295778	0.0236609	1.46833	0.00581137	0.0274557	12.5007	3.64393
10198			5.38	219.065	2.8859	0.127481	1.72793	0.0059519	0.0277284	22.6379	4.50067
10227			5.4	505.133	0.0776805	0.374647	1.34887	0.0150158	0.0392671	0.207343	-2.26991
10247			5.45	333.093	0.0677508	0.00273305	1.27461	0.0358849	0.055869	24.7895	4.63165
10264			5.47	107.048	2.32164	0.108065	1.0587	0.000134998	0.0057987	21.4838	4.42518
10281			5.47	607.18	0.00725216	0.201106	1.25658	0.02758	0.0503371	0.0360613	-4.79341
10300			5.49	279.122	0.569074	0.0964725	1.66879	0.00115329	0.0132203	5.89882	2.56043
10346			5.54	175.111	0.125859	0.00672696	1.14075	0.0270879	0.0499858	18.7096	4.22571
10367			5.56	331.045	0.0580364	0.0983169	1.15737	0.0100916	0.0333469	0.5903	-0.760481
10369			5.56	395.167	0.278924	0.0627385	1.4704	0.0279692	0.0506096	4.44582	2.15245
10377			5.56	522.195	0.00238879	0.126001	1.44033	0.00717939	0.0298227	0.0189584	-5.72102
10396			5.58	319.081	0.0108107	0.0295836	1.0725	0.0473823	0.0625477	0.36543	-1.45233
10483			5.67	233.08	0.576047	0.164626	1.61008	0.00434974	0.0245226	3.49913	1.807
10538			5.74	277.107	1.56675	0.388888	1.56796	0.00580251	0.0274383	4.02878	2.01034
10542			5.74	429.209	0.0882105	0.277467	1.27518	0.0350046	0.0553528	0.317913	-1.6533
10543			5.74	443.13	0.325838	1.89999	1.67324	1.56304e-06	0.0010002	0.171495	-2.54376
10560			5.76	215.143	0.0962517	0.000737988	1.56343	0.0438094	0.0605038	130.424	7.02707
10562			5.76	291.156	0.506615	0.0170473	1.37478	0.0338467	0.0546488	29.7182	4.89327
10587			5.78	191.07	0.117296	0.0319604	1.5993	0.000805282	0.0109106	3.67004	1.87579
10592			5.78	237.076	0.102307	0.00712907	1.10369	0.00897787	0.0321838	14.3507	3.84305
10612			5.78	871.204	1.01396	1.82139	1.33137	0.00942242	0.032671	0.556695	-0.845042
10619			5.81	235.096	6.5749	4.13382	1.09385	0.0313249	0.0530101	1.59051	0.669492
10631			5.81	751.188	0.00434531	0.0507865	1.1942	1.71017e-05	0.00225138	0.0855603	-3.54691
10632			5.83	193.086	0.130585	0.385772	1.51474	0.000975489	0.0120025	0.338502	-1.56276
10636			5.83	397.149	1.85507	5.54444	1.51771	0.000776569	0.010746	0.334582	-1.57957
10659			5.85	209.117	0.11242	0.0059885	1.65942	0.0050807	0.0259602	18.7727	4.23057
10665			5.85	421.148	0.0683823	0.266669	1.60462	0.000107646	0.00534988	0.256431	-1.96335
10680			5.87	259.096	1.43005	3.48544	1.53426	0.00113442	0.013099	0.410291	-1.28528
10682			5.87	271.096	3.37762e-11	0.00231596	1.61787	0.0245732	0.0480619	1.45841e-08	-26.031
10710			5.9	605.165	4.07767	0.153083	1.59924	0.0120475	0.0357859	26.6371	4.73536
10714			5.9	863.271	0.029137	0.43033	1.03578	0.0016708	0.0159876	0.0677084	-3.88452
10718			5.92	1171.23	0.311881	0.581905	1.13602	0.0232802	0.04698	0.535967	-0.899785
10719			5.92	233.081	2.57337	0.492673	1.52305	0.0217312	0.045739	5.22328	2.38496
10720			5.92	303.05	0.00132337	0.0670935	1.45533	0.0239528	0.0475513	0.0197243	-5.66389
10764			5.96	473.141	0.436918	2.82322	1.48246	0.0039288	0.0235516	0.154759	-2.69191
10782			5.96	923.292	0.00575452	0.225834	1.64082	0.00982881	0.0330892	0.0254812	-5.29442
10789			5.99	251.125	0.137267	0.000682545	1.5337	0.0423277	0.0595998	201.111	7.65185
10791			5.99	289.106	0.355191	1.8922	1.38109	0.00660249	0.028898	0.187714	-2.41339
10809			6.01	217.086	0.0549294	0.00661555	1.12384	0.009863	0.0331233	8.30308	3.05365
10810			6.01	207.101	0.402042	0.0238541	1.7222	0.0353722	0.0555703	16.8542	4.07504
10814			6.01	263.091	0.0473119	0.00286594	1.08285	0.00560252	0.027036	16.5083	4.04512
10845			6.03	225.112	0.0534462	9.58808e-05	1.57524	0.0171511	0.0413614	557.424	9.12263
10846			6.03	241.141	0.0801559	0.00103843	1.48844	0.0198791	0.0441074	77.1898	6.27034
10848			6.03	300.123	0.0195754	0.08948	1.06466	0.0332078	0.0542481	0.218768	-2.19253
10864			6.03	753.141	0.037012	0.147933	1.62282	8.52827e-05	0.00493324	0.250194	-1.99888
10881			6.05	527.174	0.0685793	0.00209419	1.29606	0.0326196	0.0538707	32.7475	5.03331
10892			6.08	273.075	0.180729	0.36162	1.31854	0.017036	0.0412478	0.499777	-1.00064
10902			6.08	483.127	0.00589937	0.0652816	1.67593	6.58055e-05	0.00453241	0.090368	-3.46804
10934			6.12	177.127	0.0572369	3.19025e-11	1.6221	0.0276429	0.0503815	1.79412e+09	30.7406
10936			6.12	195.138	0.206513	0.0013882	1.45697	0.0269107	0.0498574	148.764	7.21688
10947			6.12	545.126	0.114201	0.48734	1.21975	0.00209721	0.0178194	0.234335	-2.09336
10948			6.12	519.112	0.0625346	0.212779	1.26183	0.0299095	0.0520194	0.293894	-1.76663
10949			6.12	541.094	0.765685	3.19947	1.32187	0.0009722	0.0119783	0.239316	-2.06301
10958			6.14	267.156	0.0824897	0.0104286	1.57346	0.0397903	0.0580081	7.90992	2.98366
10983			6.17	193.086	0.0442476	0.263563	1.26117	0.0350573	0.0553841	0.167883	-2.57447
10985			6.17	251.091	0.0202005	3.19025e-11	1.87362	0.00708499	0.0296779	6.33196e+08	29.2381
10987			6.17	271.06	1.01703	3.36038	1.63496	0.0156424	0.0398981	0.302654	-1.72426
10990			6.17	355.138	0.0843205	0.451323	1.17618	0.0362446	0.0560754	0.18683	-2.4202
10993			6.17	455.094	0.492713	1.85964	1.53881	0.0360556	0.0559673	0.264951	-1.9162
10995			6.17	497.105	0.0725049	0.465348	1.33457	0.0295292	0.0517437	0.155808	-2.68216
11001			6.17	607.233	0.0102506	0.000180441	1.33051	0.028037	0.0506566	56.8084	5.82803
11004			6.17	877.231	0.21083	0.00669419	1.09366	0.00854509	0.0316768	31.4945	4.97703
11009			6.19	191.106	0.134422	0.00328326	1.06943	0.0171509	0.0413612	40.9416	5.3555
11017			6.19	393.151	0.550601	0.0198819	1.18426	0.0145756	0.0388044	27.6935	4.79148
11025			6.19	555.073	1.13923	3.38561	1.26281	0.000546986	0.00912529	0.336492	-1.57136
11033			6.19	751.223	0.00815933	3.19025e-11	1.61935	0.0199208	0.0441461	2.55758e+08	27.9302
11040			6.21	221.044	0.0862705	3.19025e-11	1.87628	0.0038824	0.023437	2.70419e+09	31.3326
11042			6.21	285.039	0.0293132	0.077506	1.3073	0.00423988	0.0242805	0.378206	-1.40276
11050			6.21	589.169	6.30648	0.438701	1.40559	0.00764495	0.030503	14.3754	3.84553
11059			6.24	251.125	0.220212	3.19025e-11	1.87839	0.0294948	0.0517186	6.90266e+09	32.6845
11060			6.24	301.07	1.17294	3.71033	1.27923	0.00317047	0.0214523	0.316127	-1.66142
11063			6.24	463.123	1.8356	8.12472	1.49047	0.000250012	0.00691557	0.225928	-2.14606
11067			6.24	619.2	0.253126	0.0345133	1.46298	0.0372182	0.0566212	7.33414	2.87463
11107			6.28	301.105	0.0408205	0.116705	1.39509	0.009317	0.0325584	0.349774	-1.5155
11113			6.28	432.164	0.293959	0.0679464	1.24978	0.0113551	0.0348334	4.32634	2.11315
11134			6.3	311.181	0.0523843	0.000419733	1.6835	0.000657046	0.00997795	124.804	6.96352
11149			6.3	857.226	0.097709	0.21404	1.23923	0.0358355	0.0558404	0.456498	-1.13132
11155			6.32	310.164	0.177697	0.000218072	1.67785	0.0440015	0.0606185	814.854	9.6704
11168			6.32	605.164	0.860747	0.0349801	1.6077	0.0203368	0.0445268	24.6068	4.62098
11179			6.35	175.111	0.367328	0.0124596	1.04945	0.033449	0.0544005	29.4814	4.88173
11185			6.35	259.06	0.355703	1.5345	1.34418	0.00035582	0.0075604	0.231803	-2.10903
11193			6.35	421.112	0.0152892	0.0825233	1.08534	0.00230939	0.0186005	0.185272	-2.43228
11195			6.35	444.097	0.0373695	0.116089	1.27297	0.00145579	0.0149541	0.321904	-1.6353
11213			6.37	229.122	0.134681	0.00279626	1.34489	0.042787	0.0598838	48.1646	5.5899
11218			6.37	287.125	0.067846	0.000430399	1.66948	0.0423457	0.059611	157.635	7.30044
11219			6.37	309.167	0.0222024	3.19025e-11	1.87566	0.0137215	0.0378572	6.95946e+08	29.3744
11220			6.37	313.07	0.036462	0.100174	1.57658	0.00133671	0.0143136	0.363987	-1.45804
11253			6.39	529.131	1.49655	4.0902	1.20031	0.0103192	0.0335626	0.365887	-1.45053
11258			6.41	191.07	7.00576	1.13328	1.61529	0.00597747	0.0277772	6.18184	2.62804
11259			6.41	193.077	0.0747404	0.0127399	1.56371	0.0117869	0.0354346	5.86664	2.55253
11262			6.41	233.081	0.816442	5.2147	1.28609	0.00426433	0.0243351	0.156565	-2.67516
11265			6.41	417.115	1.73817	8.57748	1.62978	0.00194171	0.0171902	0.202643	-2.30298
11270			6.41	557.185	0.00375436	0.15734	1.29991	0.0177775	0.042028	0.0238614	-5.38918
11275			6.41	811.241	0.010088	0.407427	1.28886	0.0193766	0.0436338	0.0247602	-5.33583
11320			6.46	607.179	0.0551549	1.07611	1.59637	0.0330826	0.0541684	0.0512541	-4.28619
11321			6.46	617.145	0.0101597	0.0377895	1.39679	0.0161246	0.0403629	0.26885	-1.89513
11327			6.46	887.2	0.329165	0.923453	1.52696	0.0026016	0.019614	0.35645	-1.48823
11336			6.48	559.141	0.450023	1.11169	1.06067	0.0100543	0.033311	0.404808	-1.30469
11339			6.48	687.153	0.141776	0.40209	1.17561	0.0358222	0.0558328	0.352598	-1.5039
11348			6.5	211.096	0.591237	0.103356	1.29243	0.0114994	0.0350371	5.72042	2.51612
11353			6.5	291.156	0.0261586	0.000498899	1.07039	0.0468235	0.06224	52.4326	5.71239
11373			6.53	193.049	0.354308	0.0650448	1.54178	0.00933175	0.0325742	5.44713	2.4455
11379			6.53	281.101	0.148816	0.0104443	1.32773	0.0332345	0.054265	14.2485	3.83274
11382			6.53	309.166	0.100512	0.0150204	1.40885	0.0295537	0.0517616	6.69174	2.74238
11390			6.53	465.172	0.136796	0.00575413	1.0287	0.0359278	0.0558937	23.7735	4.57128
11411			6.55	433.204	0.0709515	0.358769	1.07721	0.0135874	0.0377023	0.197764	-2.33815
11418			6.55	855.209	1.27982	2.5591	1.10048	0.0362816	0.0560965	0.500107	-0.999691
11420			6.55	871.204	0.164449	0.271204	1.33983	0.01066	0.0338951	0.606367	-0.721737
11423			6.57	298.082	0.0422702	0.0717381	1.44455	0.00260764	0.0196347	0.589229	-0.7631
11425			6.57	307.151	0.217977	0.000144572	1.5397	0.0453394	0.0614017	1507.74	10.5582
11427			6.57	385.182	0.11794	0.340605	1.38522	0.0033105	0.0218797	0.346265	-1.53005
11430			6.57	435.164	0.158576	0.0409336	1.35657	0.0157801	0.0400327	3.87398	1.95382
11432			6.57	485.143	0.0663	0.272537	1.54963	0.00644359	0.0286256	0.24327	-2.03937
11438			6.57	567.126	0.0084121	0.0253351	1.50576	0.00209204	0.0177993	0.332033	-1.5906
11442			6.57	687.187	0.0828531	0.393284	1.45087	0.00381661	0.0232718	0.21067	-2.24695
11456			6.59	221.081	0.00940483	3.19025e-11	1.87636	0.0132905	0.0373526	2.94799e+08	28.1352
11466			6.59	445.111	0.0288467	0.0908661	1.37194	0.00672902	0.0291092	0.317464	-1.65533
11467			6.59	453.136	0.0324992	0.0928312	1.61366	0.00640592	0.0285598	0.350089	-1.51421
11469			6.59	571.106	0.328174	0.95938	1.09672	0.0180898	0.042354	0.342069	-1.54764
11475			6.59	913.214	0.0641095	0.131572	1.34352	0.0054346	0.0266852	0.487258	-1.03724
11485			6.62	301.07	0.197069	0.726551	1.36032	0.00410249	0.0239668	0.271239	-1.88236
11493			6.62	423.127	0.00225278	0.054116	1.64229	8.80617e-06	0.00172263	0.0416287	-4.58628
11523			6.64	263.125	0.0472527	3.19025e-11	1.56466	0.0482461	0.0630154	1.48116e+09	30.4641
11538			6.64	513.207	0.0520549	0.000777641	1.54641	0.0382938	0.0572033	66.9396	6.06479
11543			6.64	589.169	1.18868	0.0998967	1.559	0.00789166	0.0308422	11.8991	3.57278
11568			6.66	284.128	0.151089	1.12342	1.3862	0.00620235	0.0281961	0.13449	-2.89443
11574			6.66	411.161	0.051404	0.204001	1.48321	0.00968881	0.0329479	0.251979	-1.98862
11578			6.66	483.183	0.0272164	0.00882501	1.18118	0.0403389	0.0583506	3.084	1.6248
11582			6.66	575.118	0.0145775	0.0642332	1.40362	0.000649501	0.00992441	0.226946	-2.13958
11585			6.66	629.164	0.152267	0.0153198	1.15562	0.0219041	0.0458827	9.93917	3.31313
11591			6.66	919.243	0.931737	0.000603609	1.73008	0.0189696	0.0432398	1543.61	10.5921
11596			6.69	131.085	0.629158	0.0362256	1.13831	0.0271329	0.0500183	17.3678	4.11834
11598			6.69	191.106	1.95158	0.0898272	1.56476	0.0126519	0.0365694	21.7259	4.44134
11599			6.69	231.099	0.70213	0.0783283	1.60462	0.0131455	0.0371786	8.96394	3.16413
11604			6.69	345.185	0.159635	3.19025e-11	1.62447	0.0370141	0.0565083	5.00383e+09	32.2204
11605			6.69	363.195	1.62121	0.00671881	1.32016	0.0338489	0.0546502	241.294	7.91465
11609			6.69	502.157	0.00292313	0.00918326	1.15046	0.0209258	0.0450506	0.318311	-1.65149
11649			6.71	539.12	0.0326894	0.238974	1.57921	0.0151345	0.0393891	0.136791	-2.86996
11667			6.73	256.073	1.33369	2.32489	1.1965	0.0441673	0.060717	0.573659	-0.801733
11668			9.56	309.167	0.00844242	0.000638553	1.63	0.000864325	0.0112332	13.2212	3.72478
11672			6.73	298.082	0.0170509	0.0265405	1.19206	0.0279032	0.0505637	0.64245	-0.638343
11674			6.73	420.136	0.0107116	0.0440964	1.05842	0.00376179	0.0231315	0.242914	-2.04148
11693			6.75	271.06	0.598173	2.74115	1.41055	0.032057	0.0535019	0.21822	-2.19615
11705			6.75	475.122	0.103089	0.708749	1.13809	0.0370151	0.0565088	0.145452	-2.78138
11708			6.75	497.104	1.20154	7.28765	1.05997	0.0242002	0.0477567	0.164873	-2.60057
11714			6.75	759.192	0.00671482	0.109645	1.62886	0.015926	0.0401736	0.0612413	-4.02935
11721			6.78	218.211	0.445315	0.304382	1.22829	0.0221584	0.0460918	1.46301	0.54894
11728			6.78	475.192	0.181763	0.0202997	1.0168	0.0371061	0.0565593	8.95395	3.16252
11769			6.8	395.134	0.0123854	0.409325	1.08994	0.00333622	0.0219561	0.030258	-5.04654
11770			6.8	415.136	0.0179725	0.0605411	1.42322	0.0354779	0.0556324	0.296864	-1.75212
11792			6.82	367.208	0.0566409	0.0828454	1.18791	0.0480804	0.0629261	0.683694	-0.548577
11801			6.82	471.126	0.0976193	0.0225024	1.41256	0.0392188	0.0576874	4.33818	2.11709
11804			6.82	511.084	0.0351063	0.488712	1.5869	0.0324094	0.0537338	0.0718342	-3.79918
11836			6.84	509.123	0.0350875	0.0759711	1.15244	0.0388714	0.0575074	0.461853	-1.1145
11851			6.84	855.209	2.15167	3.38441	1.18668	0.0478059	0.0627781	0.635759	-0.653447
11854			6.84	927.195	0.15085	0.432861	1.07886	0.0386956	0.0574155	0.348496	-1.52079
11856			6.87	243.101	0.00971805	0.000713422	1.63206	0.0475325	0.0626296	13.6217	3.76784
11859			6.87	265.107	0.13664	0.00309264	1.20807	0.00125671	0.013855	44.1821	5.46539
11861			6.87	283.081	0.255528	0.073053	1.27892	0.0399113	0.0580841	3.49785	1.80647
11864			6.87	299.091	0.0584114	0.0282979	1.09353	0.0247235	0.0481833	2.06416	1.04555
11889			6.89	314.138	5.02424	13.0909	1.15984	0.0118877	0.0355715	0.383797	-1.38159
11902			6.89	459.219	0.214143	3.19025e-11	1.87513	0.0321446	0.0535598	6.71241e+09	32.6442
11903			6.89	481.133	0.378312	1.01186	1.17583	0.00821555	0.0312669	0.373879	-1.41936
11910			6.89	649.25	0.213952	2.10284	1.49602	0.013999	0.0381724	0.101744	-3.29698
11945			6.93	499.157	0.161058	0.0496873	1.49469	0.0100964	0.0333515	3.24143	1.69663
11946			6.93	494.2	0.0606814	0.0121484	1.25293	0.000780592	0.0107695	4.995	2.32048
11956			6.96	191.106	0.542956	0.0231775	1.1247	0.000576386	0.00936909	23.426	4.55004
11957			6.96	193.086	0.779112	0.0639714	1.74154	0.000320954	0.00731182	12.1791	3.60633
11959			6.96	237.112	10.7691	0.487827	1.74304	0.00061716	0.00968721	22.0757	4.46439
11965			6.96	374.639	0.0155037	3.19025e-11	1.86763	0.018268	0.0425373	4.85972e+08	28.8563
11972			6.96	495.198	0.100421	0.00254747	1.24108	0.00152749	0.0153152	39.4199	5.30085
11978			6.96	629.164	0.40369	0.00891889	1.01572	0.000284688	0.00712846	45.2623	5.50024
11985			6.96	903.248	1.62283	0.00220314	1.54039	0.000418419	0.00803634	736.598	9.52473
11989			6.98	217.159	0.0215187	0.000692654	1.45084	0.0189298	0.0432007	31.0671	4.95731
11990			6.98	275.161	0.153217	0.00692434	1.1145	0.0140569	0.0382373	22.1274	4.46776
11993			6.98	445.112	0.014827	0.0437277	1.0066	0.0336492	0.0545259	0.339075	-1.56032
12013			7	229.122	0.098184	0.000565903	1.69415	0.0211197	0.0452192	173.5	7.43879
12016			7	291.156	0.117535	0.00508791	1.17987	0.0491544	0.0634982	23.1008	4.52987
12017			7	403.132	0.00789377	0.0842999	1.43452	0.00198782	0.0173823	0.0936391	-3.41674
12025			7	555.176	0.0536494	0.861267	1.75085	0.000374444	0.0076881	0.0622912	-4.00483
12039			7.02	175.111	0.269882	0.00188428	1.28766	0.0428673	0.0599331	143.228	7.16217
12042			7.02	205.085	0.763641	0.0308743	1.69673	0.013639	0.0377622	24.7339	4.62842
12059			7.02	515.156	0.0158101	0.0540302	1.4414	0.000360799	0.0075954	0.292616	-1.77292
12069			7.02	841.23	0.414482	1.21447	1.41181	0.008699	0.031861	0.341286	-1.55095
12082			7.05	369.224	0.0738592	0.0206258	1.48799	0.0478967	0.0628271	3.58091	1.84033
12090			7.05	607.179	0.00162965	0.18941	1.47662	0.0267103	0.0497109	0.00860382	-6.86081
12096			7.05	919.245	0.20734	3.19025e-11	1.87656	0.0283653	0.0508822	6.49916e+09	32.5976
12107			7.07	287.055	1.12709	0.155896	1.73325	0.00708894	0.029684	7.22975	2.85395
12122			7.07	541.094	0.472855	1.59264	1.41007	0.000731168	0.0104709	0.296901	-1.75195
12134			7.07	871.239	0.0437169	0.162326	1.01312	0.0306332	0.0525327	0.269315	-1.89264
12150			7.09	520.217	0.00378052	0.0341102	1.06955	0.0133499	0.0374233	0.110832	-3.17355
12151			7.09	511.122	0.0134675	0.0682332	1.26557	0.00218907	0.0181679	0.197374	-2.341
12228			7.14	563.151	0.00526657	0.0188595	1.34741	0.0232637	0.0469674	0.279252	-1.84036
12267			7.18	270.088	1.26577	2.62604	1.47989	0.00416749	0.0241168	0.482007	-1.05287
12286			7.18	885.22	1.64844	2.63203	1.23443	0.0377515	0.0569125	0.6263	-0.675074
12291			7.2	135.043	0.0534498	0.000522811	1.52944	0.0250508	0.0484448	102.235	6.67575
12292			7.2	149.059	0.0606598	0.00254039	1.46832	0.00760092	0.030441	23.8781	4.57762
12293			7.2	191.106	1.99554	0.0681568	1.18092	0.0190863	0.0433537	29.2787	4.87178
12299			7.2	417.226	0.0525073	0.000722387	1.18324	0.0231446	0.0468755	72.6859	6.1836
12321			7.23	209.117	0.0462639	7.01883e-05	1.72014	0.0236821	0.0473236	659.14	9.36444
12324			7.23	221.08	0.07037	0.000869533	1.43172	0.00941918	0.0326675	80.9284	6.33858
12325			7.23	291.156	0.133846	0.00636483	1.30745	0.0322617	0.053637	21.029	4.39431
12332			8.3	497.109	0.0623283	0.414811	1.68643	1.54109e-05	0.0021556	0.150257	-2.73449
12337			7.23	679.183	0.0285973	0.196598	1.51247	0.0287794	0.0511879	0.145461	-2.7813
12341			7.23	903.25	0.63139	0.00127504	1.70257	0.00168687	0.0160591	495.192	8.95185
12343			7.25	145.101	0.0438152	0.000252418	1.66185	0.0337573	0.0545933	173.582	7.43948
12359			7.25	485.144	0.0622378	0.322522	1.52384	0.000117682	0.00553004	0.192973	-2.37353
12365			7.25	587.154	0.304884	0.0295336	1.52119	0.0343332	0.0549481	10.3233	3.36783
12369			7.25	629.165	0.37797	0.00859087	1.7461	0.00154273	0.0153897	43.9967	5.45932
12370			7.25	729.198	0.0971528	0.740026	1.52544	4.34056e-05	0.00382937	0.131283	-2.92925
12402			7.27	865.194	0.0247158	0.102865	1.37332	0.00803843	0.0310374	0.240273	-2.05725
12411			7.29	231.137	0.157658	0.00352697	1.16209	0.0261838	0.0493197	44.7007	5.48222
12423			7.29	495.161	11.0568	2.82998	1.37059	0.0208455	0.0449802	3.90701	1.96606
12461			7.34	289.14	0.306011	0.0249155	1.31175	0.0329229	0.0540663	12.282	3.61847
12479			7.36	249.148	0.105434	0.000842803	1.56604	0.0169752	0.0411874	125.099	6.96693
12481			7.36	261.112	0.234197	0.00487899	1.74075	0.00990899	0.0331689	48.0012	5.585
12500			7.36	759.208	3.64907	6.88553	1.14937	0.0122292	0.0360261	0.529962	-0.916039
12513			7.38	301.034	0.621397	0.00128229	1.70799	0.019566	0.043814	484.599	8.92065
12531			7.41	233.114	0.46436	0.00945154	1.60751	0.032064	0.0535065	49.1306	5.61855
12542			7.41	445.181	0.0906015	0.00385756	1.46721	0.00339468	0.0221272	23.4867	4.55377
12543			7.41	443.166	0.486996	0.047024	1.6239	0.0117117	0.0353317	10.3563	3.37244
12562			7.43	231.099	0.00585963	0.0456628	1.43022	0.0353273	0.0555439	0.128324	-2.96214
12581			7.43	871.24	0.0882623	0.561425	1.57104	0.00354655	0.0225569	0.157211	-2.66922
12591			7.45	297.166	0.127352	0.0142774	1.67479	0.00636069	0.0284802	8.9198	3.15701
12596			7.45	459.125	0.00605567	0.0870683	1.05346	9.16258e-06	0.00173584	0.0695508	-3.84579
12616			7.47	237.148	0.0295588	3.19025e-11	1.87809	0.0441246	0.0606917	9.26535e+08	29.7873
12646			7.5	339.107	0.200819	0.0376297	1.40452	0.0458209	0.0616771	5.3367	2.41595
12668			7.52	257.079	0.104413	0.313009	1.18981	0.0340013	0.0547444	0.333578	-1.5839
12689			7.54	839.271	1.23951	3.00027	1.07363	0.0142258	0.0384246	0.413132	-1.27533
12692			7.56	205.086	0.184129	0.295859	1.34722	0.00544579	0.0267089	0.622352	-0.684196
12694			7.56	247.096	9.96589	24.4688	1.39155	0.00275266	0.0201159	0.40729	-1.29587
12697			7.56	289.106	0.062774	0.172809	1.44763	0.00217548	0.0181174	0.363256	-1.46094
12701			7.56	405.153	0.0196947	0.0028011	1.30329	0.0327898	0.0539807	7.03107	2.81374
12703			7.56	447.104	0.0675301	0.13402	1.2636	0.00475086	0.025346	0.503882	-0.988843
12715			7.56	847.24	0.320599	0.75011	1.47085	0.00188982	0.0169684	0.427402	-1.22633
12720			7.59	243.101	0.0316852	3.19025e-11	1.8765	0.00871876	0.0318843	9.9319e+08	29.8875
12755			7.63	291.156	0.170768	3.19025e-11	1.87868	0.0393823	0.0577715	5.3528e+09	32.3176
12774			7.63	871.204	0.109011	0.288675	1.27627	0.0229548	0.0467279	0.377624	-1.40498
12779			7.65	209.117	0.134752	0.00605109	1.07779	0.0241596	0.0477231	22.2691	4.47697
12796			7.68	271.06	5.70879	10.5384	1.49712	0.000614115	0.00966421	0.541714	-0.884398
12809			7.68	617.145	0.120715	0.338383	1.34698	0.000620555	0.00971272	0.356742	-1.48705
12820			7.68	887.198	1.40862	2.93492	1.45677	0.000457771	0.00833514	0.479951	-1.05904
12872			7.74	253.122	0.54075	0.0037495	1.29185	0.00337616	0.0220733	144.219	7.17212
12873			7.74	295.169	0.404986	0.00447015	1.42192	0.00169812	0.0161088	90.5978	6.5014
12876			7.74	353.171	1.3755	0.00385923	1.43552	0.00555065	0.0269289	356.419	8.47743
12905			7.77	589.167	0.0899572	0.0105058	1.2595	0.0101491	0.0334021	8.56262	3.09805
12909			7.77	723.13	1.30491	0.69716	1.04491	0.0339978	0.0547423	1.87175	0.904391
12963			7.81	855.209	1.08915	5.48334	1.58231	8.40025e-06	0.0017065	0.198629	-2.33185
13067			7.92	207.101	0.206204	0.00255611	1.15395	0.016957	0.0411693	80.6712	6.33398
13069			7.92	249.111	0.0141121	0.000857649	1.44039	0.00974988	0.0330099	16.4544	4.0404
13074			7.92	397.149	10.1269	22.3838	1.29199	0.0159475	0.0401943	0.45242	-1.14427
13090			7.94	291.156	0.409882	0.0179738	1.64529	0.0351685	0.0554502	22.8044	4.51124
13111			7.97	273.075	1.952	0.836255	1.34445	0.0212177	0.0453036	2.33422	1.22294
13125			7.97	665.245	0.285547	0.590604	1.40608	0.00670385	0.0290676	0.483484	-1.04846
13146			7.99	578.235	0.251297	0.088159	1.08967	0.0123678	0.0362065	2.85049	1.51121
13159			8.01	285.075	0.111777	0.0177515	1.13671	0.0227525	0.0465689	6.2968	2.65462
13183			8.03	195.137	1.34548	0.010416	1.67782	0.0278499	0.0505266	129.175	7.01318
13207			8.06	177.127	0.409179	0.000897994	1.69872	0.0289944	0.051349	455.659	8.83181
13215			8.06	497.109	0.0517712	0.268764	1.51424	0.000276226	0.00708031	0.192627	-2.37612
13219			8.06	541.094	1.74374	5.60085	1.50271	0.000307146	0.00724605	0.311334	-1.68346
13229			8.06	789.146	0.012419	0.108317	1.37261	0.000468431	0.00841257	0.114654	-3.12464
13234			8.08	235.096	6.36983	2.88109	1.26638	0.0320806	0.0535175	2.21091	1.14464
13235			8.08	271.06	0.752916	1.80461	1.38775	0.00240346	0.0189213	0.417217	-1.26113
13241			8.08	425.25	0.0314665	0.192422	1.38521	0.0159645	0.0402106	0.163529	-2.61238
13255			8.1	193.085	0.720604	0.195581	1.44092	0.0159177	0.0401657	3.68443	1.88144
13268			8.1	841.229	0.235102	0.740713	1.35933	0.0197344	0.0439725	0.317399	-1.65563
13278			9.09	257.079	0.471253	0.0579672	1.78998	0.00515644	0.0261099	8.12965	3.02319
13326			8.19	459.128	0.0657091	0.158706	1.05501	0.0488062	0.0633144	0.414031	-1.27219
13361			8.24	193.122	0.549174	0.0186554	1.53094	0.0421862	0.0595116	29.4379	4.8796
13374			8.26	175.111	0.34206	0.0124047	1.17198	0.0297326	0.0518917	27.5749	4.78529
13377			8.26	419.133	0.849697	2.21619	1.39952	0.00103056	0.0123984	0.383404	-1.38306
13378			8.26	421.147	0.387141	0.935796	1.16422	0.0072015	0.0298563	0.413702	-1.27333
13388			8.26	971.221	0.00374591	0.0472654	1.24515	0.00956386	0.0328193	0.0792526	-3.6574
13396			8.28	273.075	0.114369	0.0364305	1.50611	0.0365236	0.0562337	3.13938	1.65048
13401			8.28	525.099	6.79927	14.3002	1.54111	0.000890004	0.0113698	0.475468	-1.07258
13412			8.3	1027.21	0.365444	1.51468	1.66161	9.59215e-05	0.00511123	0.241268	-2.05129
13423			8.3	479.102	0.0346086	0.228643	1.58973	0.013701	0.0378336	0.151365	-2.72389
13436			8.3	773.152	0.0426509	0.222986	1.50468	0.00575826	0.0273507	0.191271	-2.38631
13456			8.35	308.149	0.244605	0.0219993	1.22341	0.0319457	0.053428	11.1187	3.47492
13476			8.37	287.055	1.10184	0.208367	1.52815	0.0156034	0.0398598	5.28798	2.40272
13500			8.39	297.167	1.14647	0.0443674	1.08497	0.00304201	0.021042	25.8404	4.69156
13504			8.39	327.086	0.0546228	0.110919	1.23192	0.0465352	0.0620796	0.492457	-1.02193
13511			8.39	497.234	0.0203711	0.162001	1.3061	0.0433422	0.0602226	0.125747	-2.9914
13514			8.39	541.096	0.0284623	0.060194	1.01585	0.0385221	0.0573242	0.472843	-1.08057
13523			8.39	872.243	0.00398669	0.0252354	1.26871	0.0145088	0.0387327	0.15798	-2.66219
13536			8.41	323.196	0.250862	0.0654468	1.23935	0.0235397	0.0472027	3.83307	1.9385
13548			8.41	857.224	0.0355085	0.132767	1.31968	0.00410633	0.0239757	0.26745	-1.90266
13609			8.46	525.099	2.5242	6.39306	1.10438	0.0168585	0.0410709	0.394834	-1.34068
13651			8.48	957.241	0.0681625	0.230823	1.33504	0.0157895	0.0400418	0.295302	-1.75974
13652			8.48	971.221	0.0507081	0.172749	1.23002	0.00283661	0.0203817	0.293536	-1.76839
13659			8.51	285.075	4.9574	13.859	1.53063	0.00313763	0.0213491	0.357703	-1.48316
13660			8.51	275.2	0.232928	0.912063	1.40865	0.000247949	0.00690149	0.255386	-1.96925
13662			8.51	351.214	0.978245	1.93493	1.25619	0.00673441	0.0291181	0.505572	-0.984013
13677			8.53	233.153	0.110671	0.00388846	1.04772	0.0474674	0.0625942	28.4614	4.83093
13681			8.53	322.165	0.149859	0.0291247	1.24552	0.0316719	0.0532449	5.14543	2.36329
13685			8.53	469.11	3.16726	5.96043	1.3245	0.021275	0.0453528	0.531382	-0.91218
13698			8.53	915.229	2.05075	4.4632	1.31542	0.0282735	0.0508194	0.459479	-1.12193
13706			8.55	279.156	0.09205	3.19025e-11	1.87737	0.0027946	0.0202498	2.88536e+09	31.4261
13719			8.57	327.158	0.101814	0.00191846	1.62389	0.0152999	0.0395571	53.0708	5.72985
13728			8.57	427.266	0.264753	0.537604	1.26808	0.00116455	0.0132918	0.492468	-1.0219
13746			8.59	299.091	0.0408795	0.00354496	1.31044	0.000321242	0.00731314	11.5317	3.52754
13766			8.62	291.156	0.154894	0.00707895	1.16509	0.00731649	0.0300288	21.881	4.45161
13807			8.64	399.179	0.0461875	0.000199477	1.34385	0.0256563	0.0489181	231.543	7.85514
13813			8.64	481.109	0.0351255	0.260267	1.62441	0.00286427	0.0204674	0.134959	-2.8894
13820			8.64	571.141	0.00184689	0.019849	1.11545	0.0341945	0.0548633	0.093047	-3.4259
13837			8.66	269.117	0.0407555	0.000215355	1.24268	0.0239506	0.0475494	189.248	7.56413
13838			8.66	272.063	0.0522029	0.170415	1.45463	0.00439788	0.0246263	0.306328	-1.70685
13842			8.66	349.14	0.405739	0.0192239	1.69755	0.0165128	0.0407248	21.106	4.39958
13848			8.66	497.104	0.758862	3.80303	1.23479	0.0150262	0.0392779	0.199542	-2.32524
13856			8.66	941.246	0.0376731	0.149432	1.1319	0.00657282	0.0288478	0.252109	-1.98788
13912			8.73	285.109	0.00723053	1.63358e-05	1.22548	0.0476376	0.0626868	442.62	8.78992
13919			8.73	377.157	0.0405771	0.00551631	1.09023	0.0193819	0.0436389	7.35585	2.87889
13932			8.73	569.219	0.0368942	0.011127	1.14628	0.0432996	0.0601967	3.31573	1.72933
13938			8.73	858.233	0.00676981	0.0257548	1.16434	0.0212189	0.0453047	0.262856	-1.92765
13945			8.75	211.075	0.0440832	0.000153845	1.69786	0.00215283	0.0180324	286.543	8.16261
13948			8.75	253.122	0.556768	0.00117509	1.7103	0.0028572	0.0204456	473.811	8.88817
13950			8.75	289.141	0.0943342	0.00268355	1.22093	0.0348292	0.055248	35.1528	5.13557
13951			8.75	295.169	0.318795	0.00348714	1.29786	0.000897011	0.0114063	91.4201	6.51444
13955			8.75	353.171	0.634937	0.0045383	1.25269	0.00196038	0.0172686	139.906	7.12832
13963			8.75	481.182	0.0621247	0.00578807	1.25265	0.0429391	0.0599771	10.7332	3.42401
13974			8.75	770.277	0.0766749	0.317479	1.23981	0.0309506	0.0527534	0.241512	-2.04983
13996			8.78	717.177	0.232876	0.621019	1.08413	0.0178089	0.042061	0.37499	-1.41507
14005			8.78	871.24	0.0794456	0.296024	1.50661	8.20062e-05	0.00487505	0.268375	-1.89768
14008			8.8	221.153	0.0361221	0.00011532	1.56729	0.0143556	0.0385668	313.234	8.2911
14009			8.8	279.156	0.175764	0.0133498	1.78603	0.0119088	0.0356001	13.166	3.71875
14028			8.8	957.24	0.0683822	0.193185	1.14608	0.0455837	0.0615419	0.353974	-1.49829
14034			8.82	247.096	0.000269216	0.00256682	1.33173	0.0354285	0.0556034	0.104883	-3.25315
14039			8.82	297.077	0.0742298	0.0432667	1.4828	0.00463676	0.0251209	1.71564	0.778743
14050			8.82	485.159	0.0511166	0.311299	1.52488	0.0252579	0.0486082	0.164204	-2.60644
14065			8.82	855.245	0.387421	1.88941	1.49103	0.000818112	0.010982	0.205049	-2.28596
14082			8.84	531.237	0.0945443	0.0188434	1.35296	0.0377825	0.0569293	5.01736	2.32693
14085			8.84	573.172	0.000628728	0.00697887	1.17685	0.00330232	0.0218553	0.0900902	-3.47249
14178			9.81	941.246	0.0201474	0.122116	1.15918	0.0100254	0.0332829	0.164986	-2.59959
14194			8.93	509.158	0.0318464	0.12232	1.50761	0.00516512	0.0261269	0.260354	-1.94145
14201			9.85	289.141	0.102482	0.019404	1.67343	0.00921468	0.0324473	5.28149	2.40095
14220			8.96	285.075	2.26858	5.82877	1.57725	0.0038543	0.0233669	0.389204	-1.3614
14228			8.96	497.11	0.112352	0.344059	1.58216	0.00131858	0.014212	0.326549	-1.61463
14232			8.96	555.109	4.09083	9.86605	1.5423	0.00353602	0.0225278	0.414637	-1.27008
14249			8.98	1087.23	0.196062	0.791982	1.59919	0.00587445	0.0275791	0.247558	-2.01416
14259			8.98	571.082	0.0220121	0.0717114	1.69577	2.95181e-05	0.00315332	0.306955	-1.7039
14270			9	423.234	0.0594768	0.00606496	1.12421	0.0463316	0.0619656	9.80663	3.29376
14291			9.02	1043.24	0.00733455	0.0653339	1.27643	0.006847	0.0293018	0.112263	-3.15505
14323			9.05	247.096	0.0252401	0.114199	1.40055	0.0205655	0.0447323	0.221019	-2.17775
14329			9.05	473.14	0.715871	2.46312	1.40285	0.00817658	0.031217	0.290636	-1.78272
14332			9.05	545.143	0.00177526	0.0148911	1.18738	0.0187083	0.0429816	0.119216	-3.06835
14368			9.07	941.245	0.0959406	0.519429	1.01098	0.00262966	0.0197097	0.184704	-2.43671
14373			9.09	351.156	0.291809	0.00500611	1.16543	0.00238024	0.0188435	58.2905	5.86519
14384			9.09	537.209	0.133268	0.00572399	1.42123	0.0231236	0.0468593	23.2824	4.54117
14386			9.09	529.149	0.200284	0.00445448	1.19416	0.0098043	0.0330647	44.9622	5.49064
14394			9.09	713.183	0.392997	0.0181802	1.75761	0.0259714	0.0491591	21.6168	4.43408
14405			9.11	255.065	0.0723622	0.386106	1.73067	1.10934e-05	0.00188732	0.187415	-2.41569
14416			9.11	481.109	0.556709	3.9711	1.78614	0.000184888	0.00636582	0.14019	-2.83454
14426			9.11	939.229	0.00979221	0.291957	1.18049	0.00229656	0.0185556	0.03354	-4.89798
14442			9.14	509.174	0.443172	0.233205	1.14882	0.039444	0.0578031	1.90035	0.926269
14445			9.14	525.153	0.0118375	0.0416727	1.54437	0.000119599	0.00556224	0.284059	-1.81574
14457			9.14	885.256	0.0522056	0.431571	1.66334	0.00425684	0.0243184	0.120967	-3.04732
14458			9.14	957.241	0.0191381	0.0799959	1.1041	0.00126679	0.0139143	0.239238	-2.06348
14492			9.18	253.122	0.0891228	0.000611398	1.69268	0.00145781	0.0149646	145.769	7.18754
14521			9.18	997.237	0.0777566	0.257867	1.34548	0.0252667	0.0486151	0.301537	-1.72959
14525			9.2	261.075	0.719027	0.223419	1.32724	0.039361	0.0577605	3.21829	1.68629
14584			9.25	539.138	0.0922484	0.195835	1.39159	0.0150048	0.0392558	0.471051	-1.08604
14589			9.25	911.237	0.0614848	0.209623	1.44143	0.0100345	0.0332917	0.293311	-1.7695
14592			9.27	1013.23	0.0040524	0.0187183	1.34727	0.0247573	0.0482105	0.216494	-2.2076
14597			9.27	271.132	0.154502	0.00368066	1.68807	0.040915	0.0587046	41.9767	5.39152
14601			9.27	315.086	0.122354	0.0176879	1.49783	0.0189979	0.0432674	6.91741	2.79023
14602			9.27	353.171	1.23051	0.0268966	1.72003	0.0382919	0.0572023	45.7497	5.51569
14608			9.27	511.12	0.0890315	0.585217	1.68987	0.000248671	0.00690644	0.152134	-2.71658
14650			9.31	1099.4	0.104201	0.274672	1.1552	0.0268568	0.0498181	0.379364	-1.39835
14699			9.34	825.235	0.383713	1.20067	1.66191	0.000290132	0.00715826	0.319582	-1.64574
14711			9.65	331.189	3.79604	0.458969	1.66274	0.0337935	0.0546158	8.27079	3.04802
14734			9.36	855.244	0.0849624	0.480675	1.73615	0.00933604	0.0325788	0.176756	-2.50017
14735			9.36	885.242	0.000190421	0.00746359	1.64064	0.0435796	0.0603659	0.0255134	-5.2926
14739			9.38	270.088	0.938849	3.09214	1.56043	0.001274	0.0139564	0.303624	-1.71964
14751			9.38	525.152	0.0670046	0.215475	1.44394	0.0189031	0.0431744	0.310962	-1.68519
14752			9.38	539.167	0.0241128	0.131903	1.28985	0.00119279	0.0134686	0.182806	-2.45161
14778			9.4	523.285	0.00676695	0.0685891	1.38472	0.0228507	0.0466463	0.0986593	-3.3414
14788			9.4	773.206	0.0236733	0.162186	1.19317	0.000422669	0.00806763	0.145964	-2.77631
14825			9.45	513.149	3.37762e-11	0.00143734	1.62559	0.0210105	0.0451244	2.34991e-08	-25.3428
14889			9.49	997.238	0.0332389	0.182989	1.35933	0.000464034	0.00838089	0.181644	-2.46081
14891			9.52	257.08	1.03183	0.0783778	1.7386	0.00674048	0.0291281	13.1648	3.71861
14900			9.52	419.134	0.0207745	0.00188927	1.11214	0.0386618	0.0573977	10.996	3.45891
14913			9.52	713.182	1.22725	0.0665454	1.62967	0.00601226	0.0278433	18.4423	4.20495
14918			9.83	569.125	0.0104999	0.0724281	1.74638	0.0036544	0.0228497	0.14497	-2.78617
14928			9.54	334.207	0.00115426	0.00635785	1.1206	0.0462263	0.0619064	0.181548	-2.46157
14940			9.54	855.245	0.0971712	0.490343	1.71697	0.00506923	0.0259396	0.19817	-2.33519
14944			9.56	159.116	0.104801	0.00215043	1.15138	0.0117594	0.0353971	48.735	5.60689
14947			9.56	289.107	0.594653	0.147883	1.41845	0.011739	0.0353691	4.02112	2.0076
14972			9.56	681.189	0.00615976	0.0250093	1.59851	0.0359293	0.0558946	0.246299	-2.02152
14981			9.58	135.116	0.0677384	0.00434698	1.03905	0.0372754	0.0566527	15.5829	3.96189
15009			9.92	297.082	0.0341881	0.0471773	1.31222	0.0163356	0.0405609	0.724673	-0.464598
15032			9.61	941.246	0.0191862	0.11529	1.2452	0.00396948	0.0236508	0.166417	-2.58713
15033			9.63	1043.24	0.0109359	0.0585637	1.39324	0.005271	0.0263314	0.186736	-2.42093
15070			9.65	271.132	0.574103	0.0104857	1.73793	0.00733136	0.0300508	54.751	5.77481
15081			9.65	447.235	0.0104836	0.00404088	1.11552	0.0365186	0.0562308	2.59438	1.37539
15082			9.65	461.107	0.365347	0.959805	1.06622	0.02405	0.0476322	0.380647	-1.39347
15091			9.65	717.176	0.0414429	0.228825	1.4626	0.0210092	0.0451233	0.181111	-2.46505
15100			9.68	327.085	0.0394725	6.5991e-05	1.33214	0.0411397	0.058849	598.15	9.22436
15123			9.7	285.04	4.18929	0.960119	1.56013	0.00112165	0.0130159	4.3633	2.12542
15126			9.7	467.147	0.00380944	0.0326219	1.05929	0.00241612	0.0189634	0.116775	-3.09819
15130			9.7	539.168	0.00924797	0.113585	1.75555	0.00210111	0.0178346	0.0814193	-3.61849
15139			9.7	885.256	0.0686201	0.246086	1.58473	0.00131345	0.014183	0.278846	-1.84246
15145			9.72	291.195	0.216375	0.377762	1.06745	0.0336181	0.0545065	0.572782	-0.803942
15153			9.72	517.255	0.5875	0.0105137	1.06576	0.0495297	0.0636947	55.8793	5.80424
15154			9.72	511.12	1.87693	3.92744	1.33228	0.0114042	0.034903	0.477902	-1.06521
15170			9.72	999.25	0.00894333	0.355387	1.21766	0.000834803	0.0110728	0.0251651	-5.31243
15190			9.85	725.235	9.70084e-05	0.00495558	1.51823	0.00488784	0.0256073	0.0195756	-5.6748
15231			9.79	439.229	0.168892	0.0516594	1.51271	0.0144468	0.0386658	3.26934	1.709
15248			9.92	219.101	0.81777	0.0576646	1.70387	0.00601813	0.0278544	14.1815	3.82594
15250			9.92	229.122	0.0699585	0.00454221	1.08607	0.0492749	0.0635615	15.4019	3.94503
15257			9.81	491.117	0.058914	0.340211	1.23752	0.0230196	0.0467785	0.173169	-2.52975
15268			9.81	747.188	0.0210158	0.209524	1.39462	0.013797	0.0379437	0.100303	-3.31757
15269			9.92	787.22	0.000336269	0.0194913	1.66214	0.00312262	0.0213016	0.0172522	-5.85707
15278			9.95	327.159	0.0139739	3.19025e-11	1.86461	0.0383159	0.0572151	4.38018e+08	28.7064
15285			9.88	407.24	0.0584276	0.124417	1.21827	0.00421766	0.0242306	0.469612	-1.09046
15291			9.85	1027.25	0.00492235	0.037442	1.37869	0.0348881	0.0552833	0.131466	-2.92724
15295			9.85	321.167	0.0179458	0.00097826	1.2884	0.0440042	0.0606202	18.3446	4.19729
15332			9.92	257.15	0.00436148	9.98583e-05	1.36748	0.0322826	0.0536507	43.6767	5.44879
15343			9.9	325.141	0.0134514	3.19025e-11	1.87364	0.0379789	0.0570351	4.21641e+08	28.6514
15351			9.92	971.255	0.00876029	0.0907019	1.37575	0.00564455	0.0271219	0.0965833	-3.37208
15355			9.9	529.22	0.00755032	0.000444747	1.01982	0.0246447	0.0481198	16.9767	4.08548
15370			9.95	515.242	2.84563	0.396552	1.30461	0.0289947	0.0513493	7.17592	2.84316
15373			9.95	525.247	0.0906309	0.00884539	1.43109	0.036425	0.0561779	10.2461	3.357
15388			9.95	531.256	0.093364	0.0324875	1.33091	0.0148589	0.0391041	2.87384	1.52298
15400			9.97	479.26	0.00425482	0.0573628	1.03473	0.036521	0.0562322	0.0741739	-3.75294
15401			9.99	517.125	0.00208172	0.014845	1.36431	0.0192103	0.0434739	0.14023	-2.83413
15413			9.99	261.146	0.0109936	0.0370176	1.33712	0.000310381	0.00726187	0.296984	-1.75154

## Sheet: 2-3
id	MS2 name	MS2 score	rt	mz	MEAN 2	MEAN 3	VIP	P-VALUE	Q-VALUE	FOLD CHANGE	LOG_FOLDCHANGE
1	(-)-Epicatechin gallate	1	5.18	443.096	22.0995	8.42161	1.34461	0.00222293	0.014306	2.62414	1.39185
2	(-)-Epigallocatechin	1	1.67	307.081	0.276746	0.0261183	1.69439	0.0196262	0.0426472	10.5959	3.40543
5	1-Monolinoleoyl-rac-glycerol	1	14.97	377.265	9.00537	2.89783	1.80547	0.000802965	0.0078762	3.10762	1.63581
8	1-Palmitoylglycerol	1	13.86	313.273	0.47932	0.140541	1.61282	0.000389063	0.0055107	3.41052	1.76999
18	9-Oxo-10(E),12(E)-octadecadienoic acid	1	12.87	317.208	10.1489	4.25125	1.47948	0.00438196	0.0202005	2.38727	1.25536
20	Aloe emodin	1	5.2	271.06	7.98679	2.67599	1.45577	0.00312097	0.017032	2.98461	1.57754
23	Chrysophanol	1	7.81	255.065	8.15959	3.01916	1.45591	0.00913816	0.0287087	2.7026	1.43435
24	Chrysophanol 8-O-shan-D-glucoside	1	7.81	439.099	8.63628	3.72447	1.4281	0.00736034	0.0259533	2.31879	1.21337
31	Epicatechin	1	2.78	291.086	62.1414	14.6376	1.50068	0.00126645	0.0102461	4.24533	2.08588
32	Hyperoside	1	5.33	465.102	2.59835	1.25585	1.35435	0.0130317	0.0344574	2.069	1.04893
35	Linoleic acid methyl ester	1	17.57	295.262	0.0146755	0.119486	1.49246	0.0331345	0.0554333	0.122822	-3.02536
39	Monolinolenin (9c,12c,15c)	1	14	375.25	4.91673	1.2378	1.84597	0.000349612	0.00522399	3.97216	1.98992
40	Monoolein	1	16.07	379.281	4.51989	2.22524	1.44561	0.0203088	0.0433775	2.03119	1.02233
43	N-Oleoylethanolamine	1	15.03	326.305	0.648184	0.232807	1.60564	0.00887332	0.0283344	2.78421	1.47727
44	Palmitoyl ethanolamide	1	14.65	322.271	0.161915	0.0862238	1.25696	0.0354036	0.0571935	1.87785	0.909081
45	Phenylacetaldehyde	1	0.91	121.064	0.860473	0.0372012	1.77857	0.00431387	0.0200297	23.1303	4.53171
47	Phytosphingosine	1	11.52	318.3	0.356963	1.07055	1.51556	0.0418773	0.0619476	0.333441	-1.5845
48	Pinolenic acid	1	14.83	279.231	6.91979	3.47411	1.50342	0.00621484	0.0240288	1.99181	0.994083
53	Rhein	1	5.31	285.039	1.60723	0.475287	1.28667	0.0119202	0.0328308	3.3816	1.75771
54	Scopolin	1	3.95	355.102	0.358129	0.0957395	1.35799	0.041703	0.0618151	3.74066	1.90329
55	Sennoside A	1	5.87	885.183	8.4769	3.00307	1.26835	0.0173278	0.0401081	2.82275	1.4971
57	Tinnevellin glucoside	1	7.56	431.13	34.2344	10.2112	1.32323	0.000849382	0.00814729	3.35264	1.7453
76			0.55	127.023	1.75208	1.33796	1.34277	0.0276563	0.0506188	1.30952	0.389035
78			0.55	185.066	0.933333	0.691207	1.50753	0.0067614	0.0249425	1.3503	0.433275
79			0.55	187.08	0.0631664	0.041961	1.46101	0.0113254	0.0319229	1.50536	0.590109
81			0.55	182.962	1.11814	0.859568	1.41301	0.00807551	0.0271286	1.30082	0.379418
86			0.55	223.989	0.188546	0.144337	1.27611	0.0401831	0.0606368	1.30628	0.385468
90			0.55	241.004	3.147	2.2534	1.55225	0.00411112	0.0195373	1.39656	0.481875
91			0.55	268.948	0.194606	0.146675	1.26677	0.0273857	0.0503574	1.32679	0.407938
92			0.55	271.015	0.032885	0.020332	1.4389	0.0166984	0.0393666	1.6174	0.693679
93			0.55	299.046	0.459706	0.312156	1.65811	0.00123915	0.0101201	1.47268	0.558447
97			0.55	326.99	0.0714879	0.0496435	1.1873	0.041097	0.0613504	1.44003	0.526095
101			0.55	354.984	0.0663221	0.0294168	1.60745	0.000840857	0.0080984	2.25456	1.17285
105			0.55	382.928	0.376679	0.275785	1.31503	0.0203992	0.0434724	1.36584	0.449789
106			0.55	410.923	0.052245	0.0338307	1.31133	0.0186741	0.0416072	1.54431	0.626961
107			0.55	412.974	0.00964927	0.002266	1.03945	0.000673724	0.00708386	4.25828	2.09027
111			0.55	440.969	0.16633	0.116892	1.38614	0.0123403	0.0334473	1.42294	0.508871
114			0.55	468.913	0.0916284	0.0525075	1.26092	0.0160326	0.0385518	1.74505	0.803271
116			0.55	486.889	0.000565558	0.00535417	1.26752	0.0254974	0.0485402	0.10563	-3.24291
117			0.55	496.907	0.0319462	0.0148702	1.358	0.0262562	0.0492501	2.14834	1.10323
121			0.55	526.901	0.0191986	0.00532386	1.37556	0.000291197	0.00474254	3.60614	1.85045
126			0.55	583.894	0.0533162	0.0318222	1.30161	0.0124872	0.0336583	1.67544	0.74454
127			0.55	584.891	0.154466	0.0944703	1.38746	0.00777988	0.0266493	1.63508	0.709358
129			0.55	610.888	0.0307203	0.0153213	1.25759	0.0374736	0.0586968	2.00507	1.00366
130			0.55	611.888	0.0221842	0.0125774	1.21256	0.0465552	0.0655409	1.76382	0.818703
131			0.55	612.887	0.0753671	0.0469744	1.39242	0.0112092	0.0317406	1.60443	0.682059
135			0.55	639.883	0.0176107	0.00903759	1.30633	0.0176672	0.0404969	1.9486	0.962441
136			0.55	640.881	0.0739346	0.042643	1.28796	0.020134	0.0431928	1.7338	0.793939
164			0.6	221.041	0.00435959	0.0291837	1.67233	0.018323	0.0412271	0.149385	-2.7429
168			0.6	296.066	0.0350888	0.210963	1.78507	0.00203046	0.0136204	0.166327	-2.58791
178			0.62	104.106	1.6908	0.832585	1.55373	0.00351448	0.0180359	2.03078	1.02203
185			0.62	222.02	0.00714598	0.084978	1.464	0.0317272	0.0542773	0.0840922	-3.57188
186			0.62	206.102	0.243396	0.0921163	1.35046	0.0253048	0.0483598	2.64226	1.40177
188			0.62	266.123	4.8936	1.18645	1.50764	0.00403265	0.0193437	4.12455	2.04424
204			0.62	381.079	37.5493	17.939	1.23195	0.0442283	0.0637628	2.09317	1.06569
207			0.62	446.187	0.220594	0.0418058	1.01057	0.000244406	0.00439344	5.27664	2.39962
220			0.64	121.064	0.0395445	0.00283966	1.27967	0.00223833	0.0143585	13.9258	3.79969
222			0.64	130.086	0.193864	0.0457661	1.31483	0.00408013	0.0194612	4.23598	2.0827
223			0.64	144.102	0.000868552	0.735347	1.51628	0.045388	0.0646595	0.00118114	-9.7256
239			0.64	300.144	0.125248	0.00539766	1.14535	0.0062361	0.024066	23.2041	4.53631
286			0.67	467.08	0.024896	0.083767	1.71489	6.352e-06	0.00116427	0.297205	-1.75047
302			0.69	397.113	0.0717964	0.00378419	1.16472	0.0089023	0.0283759	18.9727	4.24586
344			0.76	499.114	0.967118	0.103488	1.61016	0.0263726	0.0493573	9.34518	3.22422
357			0.78	463.069	0.389025	0.127709	1.43183	0.00526463	0.0222123	3.04618	1.607
399			0.84	204.123	0.000388083	0.0506278	1.72694	0.0367124	0.0581548	0.00766541	-7.02742
401			0.84	215.016	0.222214	0.0482407	1.73695	0.00501081	0.0216696	4.60636	2.20363
435			0.84	407.031	0.1682	0.0156809	1.08755	0.0283999	0.0513248	10.7264	3.4231
436			0.84	407.056	0.0331898	0.00882194	1.38223	0.0307761	0.053466	3.76219	1.91157
445			0.84	557.119	1.41706	0.274654	1.51946	0.00682947	0.0250505	5.15945	2.36722
464			0.87	231.083	0.000170789	0.087188	1.61532	0.0301337	0.0529037	0.00195885	-8.99577
471			0.87	514.155	0.135399	0.029191	1.42388	0.00820752	0.0273367	4.63838	2.21362
474			0.87	547.079	0.099626	0.0117573	1.24772	0.0079382	0.0269083	8.47354	3.08296
484			0.89	301.145	0.263002	0.11535	1.52723	0.00574041	0.0231615	2.28004	1.18906
491			0.89	371.037	1.16481	0.302698	1.37455	0.00321039	0.0172711	3.84811	1.94415
496			0.89	515.123	0.064888	0.00302039	1.11733	0.00881117	0.0282447	21.4833	4.42514
497			0.89	515.625	0.0179213	3.04902e-11	1.96748	0.0171927	0.0399513	5.87771e+08	29.1307
498			0.89	520.144	0.153085	0.0095372	1.77076	0.00290718	0.0164313	16.0514	4.00463
499			0.89	520.646	0.0346302	0.000947082	1.53785	0.00550035	0.0226932	36.5652	5.1924
512			0.91	230.102	0.0511055	0.000683303	1.53375	0.0235038	0.0466143	74.7919	6.22481
519			0.91	480.207	0.165035	0.001188	1.54379	0.00270141	0.0158113	138.919	7.11809
542			0.96	552.138	0.0118561	3.04902e-11	1.96672	0.000386883	0.00549564	3.88849e+08	28.5346
595			1.07	437.162	0.171326	0.757899	1.53929	0.0260003	0.0490127	0.226054	-2.14526
607			1.1	418.134	0.350566	0.0641587	1.43441	0.0153503	0.0376823	5.46405	2.44997
610			1.1	533.089	0.255792	0.0628736	1.60241	0.000222649	0.00425493	4.06835	2.02444
623			1.12	517.115	1.67283	0.762822	1.3498	0.0052738	0.0222315	2.19296	1.13288
665			1.42	224.064	0.0262478	0.0498678	1.58653	0.0145066	0.0365555	0.526348	-0.925911
678			1.46	355.064	3.9944	0.372071	1.68364	0.00669636	0.0248382	10.7356	3.42433
681			1.46	371.037	0.0286869	0.000189381	1.32543	0.00155905	0.0116677	151.477	7.24296
688			1.49	171.028	0.440191	0.0671599	1.78349	0.010225	0.0301261	6.55438	2.71246
692			1.49	374.139	0.0464641	0.0119614	1.46702	0.00632108	0.0242132	3.8845	1.95773
693			1.49	595.144	0.473184	0.00421028	1.8712	0.00500165	0.0216495	112.388	6.81234
694			1.49	687.133	0.278468	0.000560191	1.49838	0.0191762	0.0421516	497.095	8.95738
695			1.49	703.103	0.112095	0.000662615	1.68855	0.0185631	0.0414879	169.17	7.40233
712			1.58	347.131	0.525298	0.0583156	1.54849	0.0239228	0.0470321	9.00785	3.17118
721			1.62	313.068	0.349244	0.101358	1.29444	0.00186206	0.0129711	3.44564	1.78477
779			1.76	220.118	0.326437	0.156342	1.54143	0.00661325	0.0247032	2.08797	1.0621
797			1.81	478.171	0.0466456	0.0127274	1.32195	0.0316736	0.0542322	3.66497	1.8738
807			1.83	595.144	0.483702	0.0355814	1.60287	0.018517	0.0414381	13.5942	3.76492
836			1.9	404.152	1.22098	0.596511	1.43729	0.0162441	0.0388142	2.04686	1.03341
866			1.97	232.155	0.000276883	0.00708012	1.51519	0.0146534	0.0367559	0.0391072	-4.67642
879			10.01	191.106	0.0169284	0.0636345	1.32853	0.00106531	0.00926545	0.266026	-1.91036
887			10.01	367.245	0.0807706	0.0165654	1.92204	0.000715658	0.00733162	4.87585	2.28565
889			10.01	381.26	0.0146274	0.00376034	1.17925	0.0161292	0.038672	3.88992	1.95974
953			10.06	641.312	0.172816	0.0196416	1.02544	0.000474648	0.00604044	8.79848	3.13725
968			10.08	380.276	0.0200963	0.00504622	1.19471	0.00347589	0.0179428	3.98245	1.99366
988			10.11	261.193	0.029058	0.011624	1.35001	0.011485	0.0321707	2.49984	1.32183
1033			10.13	553.297	0.0111245	0.00225479	1.41046	0.00506053	0.0217781	4.93373	2.30268
1047			10.15	258.083	0.00165213	0.00730185	1.07766	0.0365593	0.0580443	0.226261	-2.14394
1050			10.15	309.205	0.0293605	0.00649525	1.7447	0.00212741	0.0139729	4.5203	2.17642
1055			10.15	409.255	0.397605	0.0245425	1.75827	0.00168452	0.0122302	16.2007	4.01798
1082			10.17	291.195	0.0747998	0.0145215	1.08649	0.00101443	0.00902119	5.15097	2.36484
1086			10.17	347.182	0.0355391	0.00223546	1.88849	0.000165937	0.00379551	15.8979	3.99076
1119			10.2	328.248	0.0248944	0.00175394	1.16669	0.0162701	0.0388463	14.1934	3.82715
1120			10.2	333.203	0.223751	0.0739424	1.54774	0.00733243	0.0259066	3.02602	1.59742
1237			10.38	290.268	0.0561877	0.00805637	1.00043	0.00645872	0.0244471	6.97432	2.80205
1265			10.4	293.211	0.3268	0.0921105	1.6314	0.000104462	0.00307887	3.54791	1.82697
1268			10.4	333.203	0.60672	0.300048	1.47593	0.011086	0.0315453	2.02208	1.01584
1286			10.42	288.289	1.13007	0.827205	1.48499	0.00690799	0.0251736	1.36613	0.450092
1319			10.47	244.263	0.135339	0.0918017	1.43917	0.00902916	0.0285561	1.47426	0.559986
1320			10.47	241.179	0.00258444	0.000610747	1.18646	0.0334356	0.0556741	4.23161	2.08121
1321			10.47	279.231	0.0580564	0.0155743	1.48078	0.018816	0.0417587	3.72771	1.89829
1339			10.49	272.258	0.0753642	0.0544878	1.24937	0.0279565	0.050906	1.38314	0.467946
1341			10.49	351.214	0.154664	0.056471	1.51347	0.00140281	0.0109168	2.73882	1.45355
1355			10.49	545.272	0.000254811	0.0922101	1.38005	0.0480617	0.0666481	0.00276337	-8.49936
1357			10.49	643.328	0.156519	0.00503885	1.38679	0.0088641	0.0283211	31.0625	4.9571
1368			10.51	371.279	0.0134859	0.000316281	1.71114	0.00142373	0.0110209	42.6389	5.4141
1374			10.51	411.27	0.239493	0.0251576	1.74483	0.000734468	0.00745299	9.51972	3.25092
1418			10.56	185.115	0.0176878	0.0118876	1.30226	0.0331955	0.0554823	1.48792	0.573294
1426			10.56	302.268	0.032882	0.00969362	1.4063	0.0217774	0.0448675	3.39213	1.76219
1427			10.56	313.237	0.0311359	0.00158477	1.12554	0.000646988	0.00694564	19.6469	4.29623
1454			10.58	360.249	0.0111644	0.00016312	1.53109	0.0029287	0.0164937	68.4427	6.09682
1473			10.6	288.289	3.16024	2.22154	1.52964	0.012552	0.0337507	1.42255	0.508478
1494			10.65	244.263	0.174678	0.111032	1.47428	0.0397342	0.0602807	1.57322	0.653719
1495			10.65	256.263	0.071782	0.0480603	1.38229	0.0150369	0.0372706	1.49358	0.578779
1527			10.69	335.219	1.67169	0.391037	1.89469	0.000228041	0.00429086	4.27501	2.09593
1547			10.71	449.229	0.0230759	0.000828151	1.49654	0.00224384	0.0143772	27.8644	4.80035
1597			10.78	286.274	0.0326449	0.0210756	1.28668	0.0247617	0.047847	1.54894	0.631281
1617			10.8	245.117	0.00640159	0.0253714	1.51884	0.00162768	0.0119796	0.252315	-1.9867
1629			10.8	409.255	0.748915	0.133558	1.67618	0.00236298	0.0147709	5.60743	2.48734
1642			10.83	275.2	0.0645952	0.0115842	1.67772	0.000171654	0.00384986	5.57613	2.47926
1645			10.83	328.247	0.0177828	0.00121325	1.73107	0.00327883	0.0174496	14.6571	3.87353
1646			10.83	333.203	0.307206	0.0963376	1.6372	0.00251933	0.0152593	3.18885	1.67303
1648			10.83	355.186	0.00671266	0.00120667	1.04509	0.000910322	0.0084855	5.56294	2.47585
1691			10.92	244.263	0.143932	0.0908705	1.55874	0.00221856	0.0142911	1.58392	0.663502
1740			10.96	381.261	0.0167295	0.0458745	1.28922	0.00751249	0.0262043	0.36468	-1.4553
1781			11.03	275.2	0.00595639	0.00172778	1.20652	0.031096	0.0537417	3.44742	1.78552
1802			11.05	407.221	0.031365	0.0091095	1.03508	0.00508943	0.0218406	3.44311	1.78371
1805			11.05	449.229	0.0196414	0.000370913	1.51082	0.00645917	0.0244478	52.9542	5.72667
1809			11.05	481.276	0.078024	0.00883924	1.67903	0.0134846	0.0351079	8.827	3.14192
1842			11.07	554.273	0.00973186	0.150411	1.09271	0.00823273	0.027376	0.064702	-3.95005
1844			11.07	541.092	0.00942595	0.00287492	1.40775	0.0477715	0.0664374	3.27868	1.71312
1859			11.1	286.273	0.112461	0.0588821	1.72309	0.000141352	0.00353489	1.90994	0.933524
1860			11.1	279.231	0.185185	0.0611094	1.45725	0.0179804	0.0408491	3.03039	1.5995
1862			11.1	337.234	0.467343	0.100319	1.75031	0.00227067	0.0144676	4.65857	2.21989
1936			11.23	374.289	0.0178724	0.000157278	1.68812	0.0216813	0.0447732	113.636	6.82828
1950			11.25	362.266	0.0700926	0.00290242	1.1461	0.000211678	0.00417823	24.1497	4.59393
1953			11.25	407.238	0.032585	0.00451581	1.01122	0.00129356	0.0103688	7.21576	2.85115
1966			11.27	279.231	0.105122	0.0234444	1.61626	0.00116453	0.00976331	4.48387	2.16475
1968			11.27	291.195	0.0646072	0.0214607	1.51077	0.000383638	0.00547305	3.01049	1.59
1969			11.27	337.234	0.386808	0.0827385	1.71166	0.00618338	0.0239736	4.67506	2.22499
1971			11.27	391.245	1.01135	0.0820858	1.59173	0.00137526	0.0107782	12.3207	3.62301
1986			11.3	363.25	0.0467275	0.000718796	1.24808	0.0349914	0.0568828	65.008	6.02255
2011			11.32	360.25	0.0319773	0.00675791	1.44426	0.00100472	0.0089733	4.73183	2.2424
2021			11.32	515.261	0.11103	1.18439	1.66421	0.025825	0.0488487	0.0937448	-3.41512
2022			11.32	520.265	0.00114429	0.00999042	1.13803	0.0363991	0.0579281	0.114539	-3.12609
2024			11.32	531.235	0.0014615	0.0103901	1.11241	0.0422111	0.0621997	0.140663	-2.82969
2037			11.34	413.286	0.068065	0.0149922	1.39021	0.00173862	0.0124625	4.54003	2.1827
2061			11.39	335.219	1.83863	0.577648	1.62518	0.00114598	0.00967162	3.18295	1.67037
2062			11.39	312.253	0.00873643	0.000977614	1.25445	0.00938056	0.0290409	8.93648	3.15971
2064			11.39	357.2	0.0342481	0.00922323	1.63991	0.000809167	0.00791312	3.71324	1.89268
2080			11.39	669.43	0.0111721	0.000382171	1.73897	0.0356831	0.057402	29.2331	4.86953
2083			11.41	173.117	0.0123343	0.00294299	1.04625	0.00972724	0.0294994	4.19109	2.06733
2088			11.41	357.166	0.00250621	0.0138042	1.45039	0.0202485	0.043314	0.181555	-2.46153
2095			11.41	404.3	0.0515306	0.00138866	1.00092	0.0323212	0.0547715	37.1081	5.21366
2109			11.43	318.24	0.0783512	0.0293615	1.37025	0.00638809	0.0243278	2.6685	1.41603
2124			11.43	577.276	0.200548	0.093847	1.2907	0.025546	0.0485855	2.13697	1.09556
2125			11.43	639.25	0.0154357	0.00476491	1.51305	0.000686682	0.00714882	3.23945	1.69575
2149			11.48	392.313	0.016596	0.00517765	1.19238	0.0438195	0.0634416	3.20532	1.68047
2164			11.5	351.213	0.0590788	0.0234269	1.48001	0.00305506	0.0168513	2.52183	1.33447
2167			11.5	388.305	0.0277149	0.00253021	1.31365	0.02673	0.0497138	10.9536	3.45333
2168			11.5	440.299	0.0191966	0.000543563	1.19944	0.0246336	0.0477243	35.3162	5.14226
2186			11.52	518.323	0.110764	0.447505	1.41289	0.0186275	0.0415571	0.247514	-2.01442
2210			11.57	333.203	0.138033	0.0849942	1.35039	0.00617847	0.0239649	1.62403	0.699581
2220			11.59	316.32	1.40886	0.983628	1.40423	0.0116215	0.03238	1.43231	0.518347
2222			11.59	360.25	0.041677	0.00710017	1.59632	0.0013977	0.0108913	5.86986	2.55333
2225			11.59	366.24	0.0140883	0.00288191	1.25197	0.0250199	0.0480922	4.88853	2.2894
2229			11.59	485.308	0.00536295	0.0227702	1.44259	0.0370335	0.0583849	0.235525	-2.08605
2250			11.64	261.221	0.0153317	0.00277158	1.67032	0.000138524	0.00350176	5.53175	2.46774
2251			11.64	272.294	0.0683497	0.0419783	1.29956	0.0127136	0.0339907	1.62822	0.703292
2254			11.64	311.221	0.0284678	0.0112136	1.21501	0.0085564	0.0278699	2.53869	1.34408
2257			11.64	389.229	0.129577	0.0128023	1.60304	0.00755417	0.0262721	10.1214	3.33933
2274			11.66	305.172	0.0168932	0.00185628	1.2588	0.0384982	0.0594076	9.10056	3.18596
2277			11.66	339.25	0.0182349	0.0110612	1.43222	0.00501794	0.0216852	1.64854	0.721193
2287			11.68	195.116	0.00483167	7.12235e-05	1.10355	0.0394106	0.0600231	67.8381	6.08402
2288			11.68	231.137	0.0526874	0.00410227	1.54049	0.0304964	0.0532226	12.8435	3.68296
2293			11.68	300.289	0.00717727	0.0133596	1.28592	0.0331364	0.0554348	0.537235	-0.896376
2295			11.68	395.243	0.000806631	8.30086e-05	1.43861	0.0405692	0.0609401	9.71744	3.28058
2298			11.68	476.276	0.0512784	0.121989	1.22461	0.0307465	0.0534403	0.420353	-1.25033
2303			11.71	223.063	0.333768	0.287622	1.11918	0.0474554	0.0662065	1.16044	0.214669
2319			11.73	298.274	0.00446697	2.88408e-05	1.58109	0.0106552	0.0308475	154.884	7.27504
2333			11.75	159.117	0.0100183	0.000465539	1.2889	0.0239394	0.0470485	21.5197	4.42759
2334			11.75	187.148	0.00637429	0.000253143	1.45972	0.0489533	0.0672879	25.1806	4.65424
2351			11.75	529.278	0.00420011	0.180354	1.71539	0.0354512	0.0572291	0.0232882	-5.42426
2360			11.78	280.263	0.0396239	0.0140416	1.11629	0.0284007	0.0513255	2.82188	1.49666
2361			11.78	312.289	0.00286947	0.0855465	1.72553	0.00329899	0.0175015	0.0335428	-4.89785
2388			11.84	277.216	5.22047	0.64714	1.85464	4.942e-06	0.00108164	8.06697	3.01203
2390			11.84	293.211	0.456147	0.154531	1.80612	0.00184745	0.0129124	2.95181	1.5616
2391			11.84	317.209	1.29122	0.205759	1.82358	5.67572e-06	0.00112828	6.27541	2.64971
2392			11.84	337.273	0.0670155	0.242301	1.51498	0.0263789	0.049363	0.27658	-1.85423
2399			11.84	619.284	0.0902571	0.367576	1.48373	0.0234605	0.0465708	0.245547	-2.02593
2402			11.84	633.41	0.049911	3.04902e-11	1.96717	0.0062593	0.0241064	1.63695e+09	30.6084
2405			11.84	641.266	0.0138295	0.0396913	1.3328	0.0255005	0.048543	0.348426	-1.52108
2410			11.89	277.19	0.013453	0.000538749	1.13023	0.000470519	0.00601737	24.9708	4.64217
2430			11.91	281.247	0.0488719	0.023642	1.42657	0.00643849	0.0244131	2.06716	1.04765
2433			11.91	339.25	0.107945	0.0580924	1.34825	0.0352604	0.057086	1.85817	0.893881
2434			11.91	353.268	0.635095	0.0984435	1.91986	0.000479977	0.00606989	6.45136	2.6896
2436			11.91	393.26	1.23663	0.178135	1.84208	0.000670934	0.0070697	6.94209	2.79537
2459			11.93	322.273	0.0119151	0.00396295	1.46269	0.00287568	0.0163392	3.00661	1.58814
2495			11.96	545.268	0.000895432	0.0229915	1.07917	0.0427724	0.0626194	0.0389462	-4.68237
2512			11.98	494.323	0.00780132	0.0314119	1.38871	0.00585461	0.0233771	0.248356	-2.00952
2519			12	316.321	3.13569	2.40999	1.18066	0.0436294	0.0632913	1.30112	0.379756
2535			12.05	391.245	0.649474	0.120478	1.61056	0.00011876	0.00324849	5.39082	2.4305
2561			12.09	641.266	0.0656954	0.0310552	1.37238	0.0059857	0.0236192	2.11544	1.08096
2566			12.11	320.255	0.367998	0.145199	1.13373	0.0251453	0.0482103	2.53444	1.34167
2587			12.14	528.351	0.0185388	0.00152033	1.35743	0.00974182	0.0295183	12.194	3.60809
2588			12.14	663.354	0.0221068	0.00253204	1.10376	0.00985117	0.0296589	8.7308	3.12611
2595			12.16	335.257	0.105537	0.0258455	1.7871	5.04152e-06	0.00108851	4.08337	2.02976
2598			12.16	395.276	0.0306418	0.0040694	1.25634	5.0436e-05	0.00213933	7.52982	2.91261
2600			12.16	433.234	0.295215	0.0806652	1.61234	0.000453157	0.0059178	3.65975	1.87175
2606			12.16	627.3	0.00508001	0.0199521	1.59425	0.00705137	0.0254263	0.25461	-1.97364
2611			12.18	298.31	0.00849959	0.00203239	1.19885	0.00326207	0.0174063	4.18206	2.06421
2622			12.18	610.308	0.00442286	0.0264436	1.707	0.0176149	0.0404376	0.167256	-2.57987
2628			12.2	333.203	0.157409	0.0566056	1.69894	0.000205687	0.00413418	2.78079	1.4755
2637			12.2	522.281	0.0664473	0.206777	1.76618	0.00025873	0.0044768	0.321347	-1.63779
2648			12.23	344.279	0.00889381	0.000190006	1.19288	0.00655651	0.0246099	46.8081	5.54869
2669			12.23	537.303	0.161496	0.349423	1.54259	0.00823441	0.0273786	0.462179	-1.11348
2678			12.25	315.192	2.3214	0.684289	1.64381	0.000641922	0.00691879	3.39243	1.76232
2681			12.25	331.187	0.0197473	0.00551073	1.01486	0.00357276	0.0181745	3.58343	1.84134
2691			12.27	355.284	0.226842	0.0932897	1.48836	0.0138579	0.0356476	2.43158	1.28189
2692			12.27	391.245	0.613856	0.0909852	1.65606	0.00584992	0.0233683	6.74677	2.7542
2710			12.32	478.291	0.270601	0.77783	1.66966	0.00191841	0.0131939	0.347893	-1.52329
2716			12.34	335.257	0.143959	0.0143298	1.71568	1.84888e-05	0.00141257	10.0461	3.32857
2719			12.34	433.234	1.97888	0.282607	1.74139	3.45757e-05	0.00179075	7.00223	2.80781
2729			12.36	364.321	0.157572	0.0486715	1.25031	0.0286085	0.0515196	3.23747	1.69487
2752			12.38	628.365	0.0194093	0.00424858	1.56122	0.000614074	0.00677451	4.56843	2.1917
2764			12.43	369.262	0.0118033	0.00163638	1.03297	0.0234508	0.046561	7.21306	2.85061
2765			12.43	353.268	0.0802338	0.0352196	1.5359	0.002194	0.0142066	2.2781	1.18783
2777			12.45	319.224	2.44533	0.650398	1.83861	0.00127623	0.0102906	3.75975	1.91064
2782			12.45	551.281	0.0875365	0.0235525	1.35047	0.0139653	0.0358005	3.71665	1.894
2787			12.47	335.194	0.0299405	0.0138982	1.54395	0.0197787	0.0428125	2.15428	1.1072
2788			12.47	337.273	0.00628536	0.0273816	1.51071	0.0151963	0.0374811	0.229546	-2.12314
2806			12.49	279.231	11.9234	2.22235	1.82842	0.00246067	0.0150797	5.36524	2.42364
2809			12.49	341.206	0.321747	0.0523304	1.9021	0.000614285	0.00677555	6.14837	2.6202
2817			12.49	615.452	0.0550458	0.00483618	1.10127	0.0382905	0.0592653	11.3821	3.50869
2818			12.49	631.424	0.117392	0.0114622	1.63514	0.0123762	0.0334991	10.2417	3.35638
2819			12.49	637.441	0.280077	0.010859	1.85304	0.00334142	0.0176096	25.7921	4.68886
2826			12.52	324.289	0.0606377	0.0213578	1.66632	0.0214768	0.0445711	2.83913	1.50545
2859			12.58	454.292	0.0164963	0.0627418	1.3768	0.0163623	0.0389593	0.262923	-1.92729
2882			12.6	463.265	0.334395	0.105256	1.37475	0.0196409	0.0426631	3.17695	1.66764
2887			12.6	508.334	0.0108857	0.102131	1.57175	0.0179237	0.0407858	0.106586	-3.22991
2902			12.63	393.26	0.305902	0.0572153	1.90487	0.00147933	0.0112919	5.34651	2.4186
2936			12.67	335.219	0.0333654	0.0171893	1.15991	0.0367	0.0581459	1.94106	0.956842
2938			12.67	385.282	0.0345181	0.00664682	1.57562	0.0207672	0.0438542	5.19317	2.37662
2944			12.67	479.276	0.000396458	0.00852626	1.2501	0.0061506	0.0239156	0.0464985	-4.42667
2948			12.69	179.143	0.0320205	0.0141346	1.4398	0.00605729	0.0237489	2.26539	1.17976
2949			12.69	297.082	0.00939028	0.016643	1.31936	0.0225378	0.0456227	0.564218	-0.825675
2951			12.69	339.288	0.0380927	0.156726	1.48933	0.0362462	0.0578167	0.243053	-2.04066
2956			12.69	458.309	0.0481023	0.0107188	1.41307	0.0175835	0.0404017	4.48765	2.16596
2958			12.69	498.281	0.0149038	0.0699831	1.40836	0.0110135	0.0314296	0.212962	-2.23133
2961			12.69	621.299	0.0168395	0.133326	1.60256	0.0248447	0.0479261	0.126303	-2.98504
2962			12.69	611.427	0.036536	0.00793143	1.25268	0.0408657	0.0611712	4.60648	2.20367
2972			12.72	423.273	0.133343	0.0284537	1.55663	0.00819498	0.027317	4.68632	2.22846
2976			12.72	513.338	0.0163536	0.0913423	1.00773	0.0480188	0.066617	0.179036	-2.48168
3012			12.76	677.37	0.850666	0.280318	1.49627	0.0456623	0.0648685	3.03464	1.60153
3074			12.92	337.273	0.48914	0.309664	1.16627	0.0293153	0.0521698	1.57958	0.659543
3075			12.92	355.283	0.00689071	0.0266664	1.51146	0.0189517	0.0419024	0.258404	-1.9523
3076			12.92	457.231	0.775901	0.409321	1.41398	0.00283713	0.0162251	1.89558	0.922642
3078			12.92	479.214	0.0841847	0.0349667	1.59023	0.0011609	0.00974543	2.40757	1.26758
3090			12.94	612.323	3.19025e-11	0.0191202	1.96199	0.0437872	0.0634161	1.66852e-09	-29.1588
3100			12.99	355.199	0.0147129	0.00248525	1.09706	0.046082	0.0651861	5.92008	2.56562
3113			13.01	344.255	0.261944	0.0455504	1.76402	0.00573176	0.023145	5.75064	2.52372
3116			13.01	390.297	0.0193423	0.00317164	1.00262	0.00780249	0.0266866	6.09851	2.60846
3119			13.01	379.223	0.0868607	0.0115822	1.71161	0.0029442	0.0165384	7.4995	2.90679
3130			13.03	507.269	0.0149001	0.0376979	1.43974	0.0194116	0.0424122	0.395251	-1.33916
3131			13.03	524.297	0.00725582	0.0457004	1.77806	0.00412448	0.0195699	0.158769	-2.655
3134			13.03	633.411	0.00373299	0.000404089	1.72182	0.00340913	0.0177791	9.23803	3.20759
3148			13.05	537.303	0.00162555	0.0274747	1.08059	0.0488412	0.067208	0.0591652	-4.07911
3162			13.1	261.17	0.0250193	0.0379175	1.26202	0.0256834	0.0487155	0.659835	-0.599823
3163			13.1	263.236	0.588059	0.250866	1.73156	0.000333115	0.00509453	2.34411	1.22904
3165			13.1	337.273	0.897613	0.250146	1.65344	0.000292183	0.0047508	3.58836	1.84332
3167			13.1	417.239	7.76199	2.12925	1.66438	0.000245295	0.00439875	3.6454	1.86608
3169			13.1	454.223	0.0195484	0.00371461	1.06173	0.00310042	0.0169761	5.26257	2.39577
3170			13.1	869.491	1.09843	0.154696	1.61061	0.000545754	0.0064172	7.10056	2.82793
3171			13.1	907.439	0.104911	0.0242413	1.46956	0.00190763	0.0131517	4.32779	2.11363
3172			13.1	913.455	0.258793	0.0513594	1.57694	0.00023826	0.00435601	5.03886	2.3331
3177			13.12	473.198	0.104933	0.0340276	1.582	0.00123773	0.0101135	3.08375	1.62469
3178			13.12	479.213	0.20037	0.0744388	1.75373	3.32659e-05	0.0017563	2.69174	1.42854
3186			13.14	342.315	0.00979348	0.00153422	1.52132	0.00786831	0.0267946	6.38337	2.67432
3189			13.14	480.307	0.0975521	0.324733	1.58155	0.00225407	0.0144117	0.300407	-1.73501
3198			13.16	355.284	0.0820263	0.0442241	1.29005	0.0140252	0.0358854	1.85479	0.891254
3202			13.16	553.297	0.328598	0.148792	1.22836	0.0379239	0.0590119	2.20843	1.14302
3300			13.39	437.286	0.00097895	0.0148811	1.10608	0.0453261	0.0646122	0.0657847	-3.9261
3301			13.39	460.325	0.0891035	0.0340527	1.37272	0.0429653	0.0627623	2.61664	1.38771
3325			13.43	391.282	0.0388025	0.0127575	1.43318	0.0421464	0.062151	3.04154	1.6048
3356			13.48	339.288	0.00289677	0.0135176	1.47919	0.0187933	0.0417345	0.214296	-2.22232
3362			13.48	405.239	0.0660824	0.0208764	1.49101	0.00688305	0.0251347	3.16541	1.66239
3364			13.48	461.159	0.000944128	0.0342972	1.25876	0.0420975	0.0621141	0.0275278	-5.18297
3375			13.5	395.276	0.0922662	0.0234562	1.86386	8.7709e-05	0.00284333	3.93355	1.97583
3378			13.5	467.307	0.0106158	0.0372519	1.69949	0.000454218	0.005924	0.284974	-1.8111
3380			13.5	506.322	0.00333143	0.0164415	1.45427	0.0458006	0.0649734	0.202624	-2.30313
3381			13.5	533.282	0.00148853	0.0102302	1.5111	0.0179226	0.0407846	0.145503	-2.78088
3384			13.5	719.463	0.0355339	0.00155736	1.15945	0.0189651	0.0419166	22.8168	4.51202
3395			13.52	407.281	0.0630174	0.0299553	1.34304	0.0273133	0.050287	2.10371	1.07294
3405			13.55	307.263	0.051335	0.0149967	1.60703	0.0249037	0.0479822	3.42309	1.7753
3424			13.59	291.195	0.0283429	0.00280235	1.06572	0.000512632	0.00624258	10.114	3.33828
3425			13.59	313.273	0.262517	0.0865972	1.53752	0.00232763	0.0146561	3.03147	1.60002
3427			13.59	369.26	0.0181893	0.000551785	1.72734	0.0343611	0.0564001	32.9644	5.04284
3428			13.59	374.302	0.0209375	0.0066537	1.14482	0.0229992	0.0461014	3.14674	1.65386
3430			13.59	428.277	0.0120871	0.00197216	1.52107	0.000209332	0.00416118	6.12884	2.61561
3431			13.59	433.231	0.222738	0.0552559	1.62641	0.000471112	0.0060207	4.03103	2.01115
3442			13.61	496.359	0.00105574	0.0218077	1.44986	0.0297902	0.0525981	0.0484111	-4.36852
3445			13.61	541.369	0.00251536	0.00872425	1.12843	0.0460355	0.065151	0.288318	-1.79427
3470			13.66	411.249	0.00938409	0.00150706	1.62244	4.78187e-05	0.00207742	6.22675	2.63848
3517			13.77	352.246	0.0223524	0.00936776	1.245	0.0156409	0.0380571	2.3861	1.25466
3533			13.79	373.234	0.092518	0.0304556	1.23644	0.0319739	0.0544837	3.0378	1.60303
3547			13.82	263.236	0.00631148	0.00304247	1.14157	0.0497025	0.0678169	2.07446	1.05273
3550			13.82	405.239	0.0066875	0.0023757	1.4911	0.00819613	0.0273188	2.81496	1.49312
3551			13.82	437.286	0.023576	0.266036	1.73243	0.0478352	0.0664837	0.0886194	-3.49623
3552			13.82	419.255	0.00522062	0.0016336	1.32152	0.0167497	0.0394281	3.19578	1.67617
3554			13.82	459.246	0.0102798	0.00119513	1.24147	0.0255474	0.0485868	8.60136	3.10457
3574			13.86	291.195	0.0173134	0.000898817	1.30429	0.000978902	0.008844	19.2624	4.26772
3579			13.86	393.239	3.95956	1.13918	1.5696	0.000432991	0.00579673	3.4758	1.79734
3580			13.86	449.198	0.0355404	0.00888569	1.50282	0.00146015	0.0111993	3.99973	1.9999
3581			13.86	515.317	0.438878	0.138214	1.4907	0.0481529	0.0667141	3.17534	1.66691
3583			13.86	529.296	0.0566766	0.0193214	1.5278	0.00237287	0.0148027	2.93336	1.55256
3584			13.86	541.369	0.00708262	0.0640091	1.78036	0.00355114	0.0181234	0.11065	-3.17592
3589			13.86	821.492	0.328212	0.0363123	1.04015	0.000525564	0.00631087	9.03858	3.1761
3591			13.86	865.455	0.112234	0.0134531	1.06632	0.000458091	0.00594652	8.34266	3.06051
3598			13.89	455.213	0.169706	0.072091	1.39449	0.00238352	0.0148368	2.35405	1.23515
3605			13.91	541.333	0.0964648	0.354125	1.53119	0.0269891	0.0499698	0.272404	-1.87618
3616			13.93	346.271	1.84726	0.549315	1.74137	0.000919145	0.00853289	3.36284	1.74968
3617			13.93	357.299	0.0133867	0.0331433	1.45508	0.00871004	0.0280974	0.403905	-1.30791
3623			13.95	391.24	0.0335072	0.0134179	1.31226	0.0408442	0.0611545	2.49721	1.32032
3624			13.95	393.313	0.000877733	0.0065204	1.05662	0.00289813	0.016405	0.134613	-2.89311
3634			13.98	348.988	0.00680182	0.0125848	1.10107	0.0353674	0.0571663	0.54048	-0.887686
3641			13.98	847.463	0.0728779	0.00507417	1.66969	0.0327908	0.0551558	14.3625	3.84424
3646			14	261.221	0.209887	0.0533264	1.8765	2.65333e-08	5.8788e-05	3.93589	1.97669
3649			14	372.241	0.0120199	0.00104038	1.27698	0.00433822	0.0200911	11.5533	3.53024
3661			14.02	425.321	0.0186373	0.0433806	1.43108	0.00411313	0.0195422	0.429623	-1.21886
3674			14.04	336.325	0.0953159	0.0351129	1.15458	0.0317013	0.0542555	2.71455	1.44071
3692			14.09	413.27	0.0130627	0.0182732	1.20408	0.034661	0.0566309	0.714853	-0.484282
3715			14.11	705.488	0.103584	0.00584766	1.89134	0.00021553	0.00420573	17.7137	4.14679
3718			14.13	265.216	0.0073403	0.00383065	1.28754	0.0391885	0.0598748	1.9162	0.938249
3720			14.13	319.224	0.00279638	0.00595536	1.6017	0.00484138	0.021292	0.469556	-1.09063
3722			14.13	497.287	0.000224778	0.00461492	1.2059	0.0222865	0.0453596	0.0487068	-4.35973
3726			14.16	297.241	0.00295566	0.00614926	1.32032	0.0162556	0.0388283	0.480653	-1.05693
3727			14.16	325.234	0.0229919	0.00824848	1.74503	0.00349561	0.0179905	2.78741	1.47892
3740			14.18	279.232	0.0204752	0.00743017	1.36673	0.0320564	0.0545523	2.75568	1.46241
3746			14.18	361.233	0.00317612	0.0118876	1.32984	0.0406574	0.0610091	0.267179	-1.90412
3757			14.2	281.051	0.0197649	0.0302361	1.71121	0.000462008	0.00596908	0.653685	-0.613333
3763			14.2	427.314	0.0117512	0.0799337	1.79043	0.0262236	0.0492199	0.147011	-2.766
3765			14.2	467.31	0.0200068	0.132604	1.84371	0.00166306	0.0121364	0.150876	-2.72856
3775			14.23	363.25	0.0255832	0.0120993	1.44173	0.0079996	0.0270073	2.11444	1.08028
3784			14.23	873.48	0.0353707	0.00350204	1.08823	0.0217522	0.0448428	10.1001	3.33629
3796			14.25	701.456	0.0158093	0.00126374	1.04407	0.043172	0.0629272	12.5099	3.645
3814			14.29	1013.6	0.060812	0.00765944	1.27403	0.000791825	0.0078093	7.93948	2.98904
3816			14.29	339.288	0.419505	0.186092	1.41118	0.013056	0.0344926	2.25429	1.17267
3818			14.29	419.254	3.38716	1.44359	1.38967	0.0197577	0.0427898	2.34634	1.23041
3820			14.29	475.213	0.042053	0.0187053	1.30881	0.0349459	0.0568482	2.24819	1.16876
3821			14.29	481.229	0.148868	0.0736832	1.33885	0.0252682	0.0483255	2.02038	1.01463
3838			14.32	321.239	0.0876505	0.0549569	1.24744	0.0477964	0.0664555	1.5949	0.673462
3846			14.32	507.366	0.035011	0.00111539	1.16556	0.0179743	0.0408423	31.3889	4.97218
3849			14.32	609.337	0.959996	0.124315	1.4201	0.00350004	0.0180012	7.72227	2.94902
3850			14.32	625.311	0.0927103	0.00799187	1.44738	1.51309e-05	0.00137842	11.6006	3.53613
3857			14.34	482.323	0.000278644	0.00969113	1.58002	0.0104338	0.0304795	0.0287524	-5.12017
3877			14.38	336.325	0.232252	0.0947813	1.15644	0.0143462	0.0363345	2.4504	1.29302
3880			14.38	376.317	0.425133	0.217745	1.09435	0.0384444	0.0593709	1.95243	0.965273
3881			14.38	392.31	0.0419262	0.00492743	1.70866	0.0112244	0.0317645	8.50873	3.08894
3928			14.56	353.267	0.0876375	0.0138297	1.5755	0.0212141	0.0443086	6.33689	2.66378
3963			14.63	392.312	0.0523538	0.00450536	1.63618	0.00909236	0.0286448	11.6203	3.53858
3968			14.63	550.385	0.00862122	0.0301689	1.66902	0.00101139	0.00900625	0.285765	-1.8071
3970			14.63	759.438	0.0119509	0.000110837	1.77497	0.0230604	0.0461642	107.824	6.75253
3992			14.7	631.363	0.0768418	0.0116683	1.09903	0.000429935	0.00577785	6.58552	2.7193
4021			14.74	417.334	0.000585385	0.00224735	1.38913	0.039409	0.0600221	0.260478	-1.94077
4025			14.74	479.275	0.00131097	0.0210467	1.79337	0.00594845	0.023551	0.0622884	-4.00489
4026			14.74	539.392	0.0493622	0.00207022	1.16191	0.047115	0.0659562	23.844	4.57555
4029			14.74	659.351	0.0583366	0.00551483	1.16426	0.0371145	0.0584427	10.5781	3.40301
4042			14.81	333.242	0.00743626	0.0253337	1.66086	1.76276e-05	0.00140491	0.293532	-1.76841
4043			14.81	335.293	0.00435735	0.00117372	1.01127	0.0247364	0.0478228	3.71241	1.89236
4044			14.81	374.302	0.799124	0.36909	1.10463	0.0278275	0.0507829	2.16512	1.11445
4052			14.83	237.185	0.0233325	0.0111818	1.30002	0.0307193	0.0534167	2.08664	1.06118
4053			14.83	243.21	0.0788976	0.0313468	1.48765	0.00920245	0.0287977	2.51693	1.33167
4054			20.33	889.612	0.0234486	0.00163349	1.39337	0.00626627	0.0241185	14.3549	3.84347
4065			14.83	557.455	0.0675842	0.0283985	1.19226	0.0356191	0.0573544	2.37985	1.25087
4066			14.83	623.4	0.176464	0.0974003	1.31939	0.020319	0.0433882	1.81174	0.857374
4071			14.86	223.168	0.0402134	0.0201462	1.21047	0.0473289	0.0661137	1.99608	0.997168
4077			14.86	439.301	0.000438889	0.03793	1.3428	0.0499737	0.0680065	0.011571	-6.43334
4108			14.92	483.307	0.000894862	0.00471915	1.42702	0.0241603	0.0472657	0.189623	-2.39879
4120			14.97	263.236	1.77275	0.468162	1.79587	0.00132773	0.0105344	3.78662	1.92091
4121			14.97	265.248	0.0358842	0.00831524	1.72377	0.00375107	0.0186182	4.31547	2.10952
4126			14.97	374.758	0.011652	0.0022334	1.63574	0.00810797	0.0271801	5.21715	2.38326
4128			14.97	383.241	0.00801258	0.000556837	1.49715	0.00861285	0.027954	14.3895	3.84694
4136			14.97	551.394	0.0802415	0.00477733	1.74826	0.00587521	0.0234155	16.7963	4.07007
4139			14.97	761.508	0.0382796	0.00275364	1.02573	0.00548344	0.0226594	13.9014	3.79716
4175			15.08	1015.61	0.0522046	0.0161491	1.13776	0.0300214	0.0528041	3.23267	1.69272
4178			15.08	409.308	3.19025e-11	0.0079635	1.96221	0.00516082	0.0219936	4.00609e-09	-27.8952
4184			15.08	567.33	0.0204219	0.00011547	1.56712	0.049018	0.0673339	176.859	7.46646
4190			15.08	989.599	0.0486696	0.00741776	1.41894	0.00788226	0.0268174	6.56123	2.71397
4193			15.1	241.216	0.0628296	0.0288799	1.21059	0.0247823	0.0478666	2.17555	1.12138
4199			15.1	449.302	0.00193027	0.0220117	1.15568	0.00260924	0.0155292	0.0876926	-3.5114
4206			15.1	641.362	0.0228909	0.00042073	1.76253	0.000624225	0.00682443	54.4076	5.76574
4257			15.17	573.337	0.0159129	0.0426671	1.18281	0.0286436	0.0515522	0.372954	-1.42293
4260			15.17	627.326	0.0817834	0.013651	1.40715	0.00621656	0.0240318	5.99104	2.58281
4269			15.19	389.267	0.0150791	0.00266276	1.16533	0.0377397	0.0588835	5.66298	2.50156
4270			15.19	425.289	0.0916367	0.0284005	1.02999	0.0250436	0.0481146	3.22658	1.69001
4275			15.19	611.353	1.7416	0.248246	1.22738	0.00475461	0.0210936	7.01564	2.81057
4317			15.32	613.369	0.205121	0.0255051	1.12295	0.0150255	0.0372555	8.04234	3.00762
4322			15.35	343.284	0.148763	0.0330684	1.69911	0.00703417	0.0253963	4.49865	2.16949
4344			15.39	255.231	0.1708	0.492315	1.6875	0.0162417	0.0388113	0.346933	-1.52727
4348			15.39	403.281	0.0335879	0.00663636	1.70033	0.0179198	0.0407814	5.06119	2.33948
4353			15.39	597.311	0.0221655	9.90214e-05	1.79056	0.0121182	0.0331238	223.846	7.80636
4354			15.39	703.47	0.0489505	0.00762117	1.00789	0.0102152	0.030114	6.42296	2.68324
4358			15.41	465.296	0.0282309	0.0918278	1.56414	0.00013249	0.00342861	0.307433	-1.70166
4360			15.41	455.371	0.108073	0.0107095	1.63671	0.0324727	0.0548961	10.0913	3.33504
4361			15.41	481.385	0.0102341	0.000812439	1.17692	0.0197716	0.0428048	12.5968	3.65498
4365			15.41	575.33	0.178309	0.00575318	1.12762	0.0161098	0.0386479	30.9932	4.95388
4375			15.44	393.238	0.0286651	0.00158419	1.72927	0.0333829	0.0556321	18.0945	4.17748
4381			15.44	449.3	0.00181878	0.056424	1.83876	0.0049487	0.0215327	0.0322342	-4.95527
4386			15.44	619.29	0.00950576	8.93358e-05	1.77882	0.00735195	0.0259393	106.405	6.73342
4391			15.44	769.46	0.0352755	0.00177966	1.04138	0.000790527	0.00780146	19.8214	4.30899
4395			15.46	291.23	7.69593e-05	0.00532005	1.70544	0.00833534	0.0275348	0.0144659	-6.1112
4397			15.46	333.239	0.00125652	0.0212113	1.30193	0.0122597	0.0333305	0.0592381	-4.07733
4399			15.46	447.285	0.00256314	0.118436	1.23083	0.0411707	0.0614072	0.0216416	-5.53005
4404			15.46	483.367	0.759124	0.0400499	1.83565	0.0154056	0.0377541	18.9544	4.24446
4407			15.46	603.324	0.980867	0.0377921	1.87194	0.0123581	0.033473	25.9543	4.6979
4409			15.46	625.306	0.14123	0.00569452	1.84487	0.00245041	0.0150478	24.8011	4.63233
4411			15.46	683.434	0.0142128	0.000653869	1.42819	0.012867	0.034217	21.7364	4.44204
4419			15.48	491.371	0.0507111	0.00393546	1.7556	0.00921785	0.028819	12.8857	3.6877
4424			15.48	611.329	0.0188487	0.00155917	1.14562	0.0338649	0.0560135	12.0889	3.59561
4432			15.51	629.34	0.0411338	0.00022597	1.77526	0.0410379	0.0613046	182.032	7.50805
4435			15.53	481.291	0.00523516	0.219828	1.88268	0.00769649	0.0265106	0.0238148	-5.392
4478			15.71	315.231	0.00016524	0.0373921	1.79663	0.00751394	0.0262067	0.00441911	-7.82203
4482			15.71	481.29	0.0173374	0.343672	1.87093	0.00628839	0.0241568	0.0504476	-4.30907
4490			15.73	681.357	0.225707	0.043071	1.01693	0.0215886	0.0446818	5.24035	2.38966
4495			15.75	388.282	0.0381545	0.000154772	1.73681	0.0473633	0.0661389	246.52	7.94556
4528			15.77	376.317	0.867311	0.431738	1.21752	0.0175881	0.040407	2.00888	1.00639
4533			15.77	509.381	0.0867066	0.00125541	1.62778	0.00533668	0.0223616	69.0663	6.10991
4541			15.77	607.358	0.0535276	0.000392827	1.77571	0.0172867	0.0400606	136.262	7.09024
4558			15.82	239.236	0.118374	0.0248213	1.88419	0.000325966	0.00503652	4.76905	2.2537
4559			15.82	313.273	4.22408	1.00101	1.89769	0.00153811	0.0115704	4.2198	2.07718
4563			15.82	713.507	0.0158024	0.000435634	1.75404	0.0120336	0.0329991	36.2744	5.18088
4583			15.89	467.311	0.0187189	0.111803	1.86585	0.00138642	0.0108346	0.167428	-2.57838
4586			15.89	693.447	0.238587	0.0325101	1.82283	1.30283e-06	0.000643133	7.33887	2.87556
4587			15.89	751.449	0.0166885	0.000755739	1.7374	0.0133007	0.0348439	22.0824	4.46482
4590			15.91	421.27	0.0770541	0.0187875	1.45103	0.00462116	0.0207816	4.10134	2.03609
4592			15.91	451.316	0.000798595	0.0971814	1.47161	0.00051444	0.00625177	0.00821757	-6.92707
4600			15.93	411.324	0.00280058	0.076021	1.90866	0.00080655	0.00789757	0.0368396	-4.7626
4604			15.93	483.307	0.00238268	0.0128015	1.42529	0.00391422	0.0190445	0.186125	-2.42566
4609			15.95	399.324	0.000589768	0.0118991	1.71353	0.00147269	0.0112599	0.049564	-4.33456
4610			15.95	401.288	0.055447	0.00534012	1.03583	0.00333944	0.0176045	10.3831	3.37616
4613			15.95	425.302	0.00836765	0.018846	1.27397	0.0207921	0.0438797	0.444001	-1.17137
4620			15.95	587.353	1.28918	0.142188	1.49633	0.00123315	0.0100921	9.06671	3.18058
4623			15.95	603.327	0.0745206	0.00860807	1.42861	0.000981985	0.0088596	8.65706	3.11388
4639			16	395.366	0.182704	0.0476745	1.47208	0.0033989	0.0177537	3.83232	1.93822
4643			16	615.42	0.119678	0.0333853	1.4528	0.0036503	0.0183552	3.58474	1.84187
4646			16	717.438	0.0124668	0.0038217	1.65287	0.00160367	0.0118717	3.26213	1.70581
4654			16.02	525.317	0.000737905	0.00620261	1.68332	0.00948438	0.0291802	0.118967	-3.07137
4656			16.02	584.471	3.19025e-11	0.00310671	1.96976	0.0427449	0.0625989	1.02689e-08	-26.5371
4670			16.04	495.326	0.00128057	0.0459041	1.20113	0.0382329	0.0592257	0.0278967	-5.16376
4672			16.04	540.444	0.000384178	0.00279092	1.21636	0.0398121	0.0603427	0.137653	-2.8609
4675			16.04	595.47	0.00476693	0.00158498	1.16269	0.0333069	0.0555714	3.00757	1.5886
4682			16.07	265.252	0.535527	0.226666	1.4902	0.0290007	0.0518823	2.36262	1.24039
4683			16.07	283.264	0.0434264	0.0183984	1.51679	0.0232333	0.0463408	2.36034	1.23899
4685			16.07	347.255	0.00421374	0.148105	1.80396	0.00685921	0.0250973	0.028451	-5.13538
4688			16.07	465.296	0.00443958	0.0732497	1.73035	0.00837902	0.0276018	0.0606089	-4.04433
4699			16.07	733.439	0.00639029	3.04902e-11	1.66869	0.00998821	0.0298325	2.09585e+08	27.643
4714			16.11	589.369	0.120863	0.0193858	1.10587	0.00127571	0.0102883	6.23458	2.64029
4727			16.14	486.362	0.00309874	0.0197193	1.20965	0.0134532	0.0350626	0.157143	-2.66985
4749			16.16	573.312	0.0336779	0.00117334	1.35455	0.0346558	0.056627	28.7027	4.84312
4750			16.16	613.368	1.27025	0.315873	1.34247	0.0345032	0.0565097	4.0214	2.0077
4751			16.16	629.341	0.0889103	0.0172445	1.39924	0.00555894	0.0228094	5.15588	2.36622
4759			16.18	429.335	0.00132633	0.0265112	1.88795	0.00102181	0.00905731	0.050029	-4.32109
4763			16.18	709.441	0.0344293	0.000545074	1.50751	0.0019034	0.0131351	63.1643	5.98104
4764			16.18	749.433	0.0152836	5.56048e-05	1.63139	0.00601866	0.0236791	274.862	8.10256
4773			16.2	601.369	0.0603867	0.279305	1.6401	0.000998947	0.00894466	0.216204	-2.20954
4775			16.2	687.477	0.559513	0.0865396	1.79409	0.00902052	0.0285439	6.4654	2.69274
4776			16.2	751.448	0.0085127	3.04902e-11	1.66846	0.00672309	0.0248812	2.79194e+08	28.0567
4780			16.23	395.366	0.202082	0.0636423	1.42634	0.00487149	0.0213601	3.17527	1.66688
4782			16.23	425.299	0.00325692	0.00931178	1.4554	0.0296163	0.052442	0.349763	-1.51555
4783			16.23	441.303	0.000519966	0.00468089	1.43557	0.0197511	0.0427826	0.111083	-3.17029
4785			16.23	461.361	0.0263493	0.0122919	1.31031	0.0464761	0.0654818	2.14363	1.10006
4789			16.23	521.38	0.0674714	0.00206641	1.79769	0.0248443	0.0479257	32.6514	5.02907
4790			16.23	547.358	0.155246	0.00861699	1.85002	0.0101276	0.0300062	18.0163	4.17123
4791			16.23	615.42	0.0894231	0.0253936	1.54405	0.00362673	0.0183007	3.52148	1.81618
4792			16.23	641.339	0.0407421	0.000455579	1.33747	0.0322746	0.0547331	89.4292	6.48267
4797			16.25	479.37	0.0188244	0.00330934	1.21516	0.0383509	0.0593068	5.68827	2.50799
4801			16.25	717.437	0.0876717	0.0324182	1.353	0.0155864	0.0379873	2.7044	1.43531
4810			16.27	519.363	0.04828	0.00356657	1.75049	0.012663	0.0339159	13.5368	3.75882
4812			16.27	569.342	0.223842	0.0533673	1.39752	0.0340203	0.0561351	4.19437	2.06846
4823			16.29	679.342	0.14697	0.0359587	1.35691	0.0386859	0.0595356	4.0872	2.03111
4824			16.29	669.417	0.020341	0.0058204	1.23418	0.0303499	0.0530942	3.49478	1.8052
4825			16.29	673.426	0.0407926	0.0053657	1.14124	0.0220125	0.0450962	7.60249	2.92647
4832			16.32	393.312	0.0131893	0.0509482	1.8492	1.81189e-05	0.00140935	0.258877	-1.94966
4839			16.32	615.384	0.148001	0.020506	1.45723	0.0346347	0.0566107	7.21746	2.85149
4853			16.34	451.322	0.000810256	0.0195808	1.5738	0.00378095	0.0186975	0.0413802	-4.59492
4855			16.34	495.349	0.0102127	0.0401155	1.51211	0.020508	0.0435859	0.254582	-1.9738
4860			16.36	339.324	0.00631656	0.0527642	1.63141	0.0150275	0.0372582	0.119713	-3.06235
4862			16.36	379.318	0.00227651	0.0162573	1.44838	0.0338261	0.0559829	0.14003	-2.83619
4883			16.39	449.301	9.63806e-05	0.0165871	1.66139	0.00940821	0.0290781	0.00581057	-7.4271
4888			16.39	639.379	0.0183542	0.00191221	1.25057	0.00549275	0.022678	9.59843	3.2628
4890			16.39	639.35	0.0197387	0.00310282	1.38518	0.0151388	0.0374053	6.36154	2.66938
4893			16.41	377.319	0.000398469	0.00802183	1.55618	0.034164	0.0562472	0.049673	-4.33139
4896			16.41	411.36	0.160596	0.0560239	1.20379	0.0119212	0.0328322	2.86656	1.51932
4902			16.41	601.369	0.414153	1.35333	1.59939	0.000258396	0.00447491	0.306024	-1.70828
4903			16.41	591.423	0.278238	0.0817615	1.26854	0.0076775	0.0264788	3.40304	1.76682
4905			16.41	613.406	0.0472945	0.0142125	1.0766	0.00555256	0.0227968	3.32767	1.73451
4907			16.41	681.394	0.0101908	0.00296204	1.2006	0.00686229	0.0251022	3.44047	1.78261
4915			16.43	699.438	0.0483225	0.0028072	1.00035	0.0124566	0.0336146	17.2137	4.10549
4923			16.45	431.351	0.0215065	0.00530817	1.53155	0.0028244	0.0161871	4.05158	2.01849
4925			16.46	295.262	0.013577	0.00248476	1.35962	0.00991264	0.0297371	5.46411	2.44999
4928			16.46	519.365	0.0114013	0.00322354	1.01386	0.0356874	0.0574052	3.5369	1.82249
4939			16.48	315.231	0.0114998	0.13247	1.77557	0.0158163	0.03828	0.0868106	-3.52599
4942			16.48	471.343	0.0584261	0.0191061	1.44248	0.00651507	0.0245412	3.05798	1.61258
4944			16.48	479.253	3.19025e-11	0.0127183	1.96969	0.00906036	0.0286	2.50839e-09	-28.5706
4949			16.48	657.358	0.112328	0.0129992	1.12401	0.0176282	0.0404527	8.64119	3.11123
4952			16.51	367.319	0.00677428	0.000653012	1.0884	0.0121367	0.033151	10.3739	3.37489
4954			16.51	463.28	0.0387041	0.559322	1.84409	0.00762848	0.0263964	0.0691982	-3.85312
4956			16.51	486.357	0.00588991	0.0519008	1.76373	0.00738886	0.0260007	0.113484	-3.13944
4965			16.53	679.472	0.625224	0.162056	1.41746	0.00357442	0.0181784	3.85807	1.94788
4967			16.53	768.52	0.0256841	0.00307188	1.12536	0.0446872	0.0641202	8.36106	3.06369
4970			16.55	375.321	0.00302351	0.0049901	1.12483	0.0377002	0.0588559	0.605902	-0.722843
4978			16.58	327.288	0.0619175	0.0104432	1.74329	0.0186582	0.0415901	5.92898	2.56778
4979			16.58	367.281	0.0307355	0.00517934	1.81264	0.0155068	0.0378849	5.93425	2.56907
4988			16.58	531.402	0.0322234	0.00110305	1.21991	0.0167574	0.0394373	29.2129	4.86853
4989			16.58	533.416	0.0316452	0.00206951	1.15406	0.000170491	0.00383898	15.2912	3.93463
4990			16.58	568.491	0.223916	0.0267057	1.67358	6.43018e-05	0.00242389	8.38459	3.06774
4992			16.58	584.485	0.0205143	0.00161204	1.50027	0.0315558	0.0541329	12.7257	3.66967
4993			16.58	683.442	0.214731	0.0138931	1.79295	0.0156237	0.038035	15.4559	3.95009
4999			16.58	770.535	0.538145	0.0900177	1.64988	5.66186e-05	0.00227455	5.97821	2.57971
5009			16.6	364.283	0.0280329	4.52998e-05	1.79336	0.0311346	0.0537747	618.831	9.2734
5014			16.6	401.299	0.0695208	0.0250865	1.32877	0.0161146	0.0386539	2.77125	1.47054
5017			16.6	410.312	0.000902942	0.00629411	1.48994	0.00222858	0.0143253	0.143458	-2.8013
5019			16.6	419.263	0.00774813	0.0025011	1.26865	0.0459646	0.0650975	3.09789	1.63128
5030			16.6	491.368	0.0196841	0.00217189	1.75947	0.00486636	0.0213485	9.06313	3.18001
5031			16.6	529.383	0.00536126	0.000516832	1.42797	0.0388843	0.0596701	10.3733	3.37481
5041			16.6	631.485	0.0529034	0.0131176	1.81106	1.60372e-05	0.00138887	4.03301	2.01186
5043			16.6	619.449	0.0189123	0.000621716	1.45288	0.0368691	0.0582674	30.4195	4.92693
5045			16.6	621.467	0.0183922	0.000917434	1.31788	0.036148	0.0577448	20.0474	4.32535
5047			16.6	627.456	0.0420491	0.00337816	1.00087	0.0218526	0.0449409	12.4474	3.63777
5051			16.6	657.393	0.0202127	0.00434644	1.19172	0.0303811	0.0531216	4.6504	2.21735
5052			16.6	669.466	0.252333	0.0355186	1.66857	0.0448372	0.0642363	7.10425	2.82868
5055			16.6	696.457	0.043401	0.00837832	1.58947	0.000898865	0.00842338	5.18015	2.373
5059			16.6	707.428	0.0111654	0.000222511	1.36315	0.0413934	0.0615785	50.1793	5.64902
5076			16.62	313.273	0.0330386	0.005339	1.56148	0.00404976	0.0193862	6.18817	2.62951
5094			16.62	675.442	0.0347913	0.00254531	1.18351	0.00942097	0.0290953	13.6688	3.77282
5109			16.64	451.315	0.00133358	0.0111021	1.09552	0.00550678	0.022706	0.12012	-3.05746
5110			16.64	467.37	1.01376	0.103594	1.81531	0.0091998	0.0287941	9.7859	3.2907
5112			16.64	507.402	0.233363	0.0169737	1.75343	0.000229467	0.00430018	13.7485	3.78121
5113			16.64	509.342	0.21264	0.0262458	1.61365	0.0101769	0.0300671	8.10186	3.01825
5118			16.64	589.48	0.269702	0.0129396	1.83018	0.00105123	0.00919894	20.8432	4.3815
5119			16.64	613.479	0.395323	0.0978825	1.5507	0.00188918	0.0130791	4.03876	2.01391
5121			16.64	625.444	0.0287823	0.00189898	1.13185	0.0221844	0.0452618	15.1568	3.92189
5122			16.64	611.464	0.23392	0.0253974	1.79545	0.00942443	0.0290999	9.21041	3.20327
5133			16.67	469.353	0.0524324	0.00152455	1.20376	0.0406003	0.0609645	34.392	5.104
5134			16.67	504.387	0.0227396	0.000537656	1.49934	0.033404	0.0556489	42.2939	5.40238
5135			16.67	587.329	0.410177	0.0232344	1.74185	0.0163253	0.0389141	17.6538	4.14191
5138			16.67	687.475	1.15008	0.127202	1.86411	0.01019	0.0300832	9.04136	3.17654
5139			16.67	745.459	0.432752	0.0189592	1.82684	0.000507351	0.00621553	22.8254	4.51257
5140			16.67	767.444	0.106673	0.00531222	1.82698	0.000248132	0.00441553	20.0807	4.32774
5148			16.71	315.231	0.00152726	0.010819	1.0262	0.00914338	0.028716	0.141165	-2.82455
5157			16.73	409.308	0.0398808	0.0936004	1.47891	0.0100427	0.0299007	0.426075	-1.23082
5179			16.78	493.385	0.201744	0.0114665	1.81786	0.00931135	0.028947	17.5942	4.13703
5187			16.8	293.247	0.0452199	0.195843	1.38245	0.0191761	0.0421515	0.230899	-2.11467
5198			16.8	592.432	0.012164	0.0610101	1.28653	0.0147451	0.0368801	0.199377	-2.32643
5201			16.8	977.577	0.707803	0.196892	1.36781	0.0223018	0.0453742	3.59487	1.84594
5226			16.85	579.384	0.126348	0.00737939	1.06669	0.0189186	0.0418675	17.1217	4.09776
5250			16.94	245.137	0.0282291	0.0047679	1.23615	0.0152188	0.0375106	5.92067	2.56576
5252			16.94	313.272	0.0952792	0.00208229	1.86532	0.00681307	0.0250246	45.757	5.51592
5257			16.96	227.126	0.0347485	0.00139103	1.37942	0.00546337	0.0226192	24.9803	4.64272
5258			16.96	523.358	1.30005	0.0752596	1.65131	0.0176928	0.0405259	17.2741	4.11054
5266			16.98	605.399	0.0316672	0.00112493	1.35275	0.010584	0.0307298	28.1504	4.81508
5267			16.98	689.493	1.44224	0.57233	1.36566	0.0146166	0.0367058	2.51995	1.3334
5293			17.03	467.349	0.0809263	0.0298654	1.04783	0.0451143	0.0644498	2.7097	1.43813
5294			17.03	495.363	0.493607	0.0651688	1.73345	0.0185458	0.0414692	7.57428	2.92111
5298			17.03	611.464	0.132522	0.0453291	1.58381	0.00167501	0.0121888	2.92355	1.54772
5307			17.05	381.296	0.0560084	0.00573572	1.67081	0.0400372	0.0605215	9.76485	3.2876
5314			17.05	623.391	0.00233441	0.025792	1.43574	0.0249803	0.0480547	0.0905093	-3.46579
5317			17.05	752.524	0.0721062	0.0195429	1.56766	0.00314542	0.0170981	3.68963	1.88348
5321			17.07	235.095	0.00824706	0.00234204	1.36805	0.0420391	0.06207	3.52132	1.81612
5330			17.07	545.342	0.0997864	0.0271927	1.41242	0.0480312	0.066626	3.6696	1.87562
5335			17.07	681.357	0.235561	0.0511694	1.28597	0.0393098	0.0599559	4.60355	2.20275
5337			17.07	671.482	0.413116	0.0728321	1.80536	0.00324115	0.0173518	5.67217	2.5039
5339			17.07	770.535	0.107997	0.0158846	1.50461	0.00374734	0.0186082	6.79883	2.76529
5347			17.09	549.374	0.303135	0.0417466	1.58483	0.0246048	0.0476967	7.26131	2.86023
5354			17.09	675.442	0.165994	0.0182181	1.01274	0.00021983	0.00423569	9.11148	3.18769
5358			17.09	772.551	0.0484143	0.0235491	1.23982	0.0214608	0.0445552	2.05589	1.03976
5360			17.12	323.257	3.19025e-11	0.0281397	1.96067	0.0487114	0.0671154	1.13372e-09	-29.7163
5381			17.16	409.33	0.00937013	0.00358853	1.20648	0.0142589	0.0362133	2.61113	1.38468
5392			17.18	521.379	0.131853	0.0271766	1.63569	0.0141581	0.0360724	4.85171	2.27849
5393			17.18	559.394	0.0507467	0.0060419	1.5843	0.0220316	0.0451147	8.39913	3.07024
5410			17.23	687.477	0.498803	0.152868	1.47733	0.00524041	0.0221617	3.26297	1.70618
5415			17.25	411.324	0.0288413	0.135479	1.83912	0.00338482	0.0177186	0.212884	-2.23186
5416			17.25	427.355	0.0208372	0.0479495	1.38015	0.0167599	0.0394403	0.434566	-1.20235
5426			17.25	661.461	0.230136	0.033434	1.58649	0.0301785	0.0529432	6.88327	2.78309
5439			17.3	307.262	0.00861571	0.132838	1.73795	0.00461603	0.0207694	0.0648587	-3.94656
5450			17.3	581.379	0.0039415	0.0534959	1.01893	0.0119212	0.0328322	0.0736785	-3.76261
5458			17.32	629.4	0.0705338	0.947356	1.63481	0.0111057	0.0315767	0.0744533	-3.74752
5464			17.34	395.365	0.0240794	0.00112436	1.11521	0.0434716	0.063166	21.4161	4.42062
5473			17.34	613.476	0.102412	0.0190161	1.66837	0.00010053	0.00302751	5.38558	2.4291
5488			17.36	615.493	0.358342	0.0540809	1.7509	0.00357962	0.0181906	6.62603	2.72814
5491			17.36	675.44	0.0480036	0.00256226	1.63931	0.0352301	0.0570632	18.7349	4.22766
5495			17.36	979.591	2.06938	0.379747	1.62243	0.00575247	0.0231845	5.44936	2.44609
5499			17.39	451.316	1.88363e-05	0.00903029	1.74551	0.0225346	0.0456194	0.0020859	-8.90512
5511			17.39	677.458	0.180402	0.0119193	1.74522	0.0031674	0.017157	15.1353	3.91984
5512			17.39	659.444	0.170724	0.0145946	1.61349	0.0288379	0.0517323	11.6978	3.54816
5513			17.39	663.477	1.06977	0.134968	1.68604	0.048488	0.0669554	7.92609	2.98661
5515			17.39	685.46	0.436184	0.0923957	1.64465	0.0184196	0.0413325	4.72083	2.23904
5521			17.41	425.303	0.00176642	0.0218128	1.34269	0.0200514	0.043105	0.0809806	-3.62628
5522			17.41	429.37	0.0278732	0.00820541	1.38971	0.00604102	0.0237196	3.39693	1.76423
5524			17.41	613.443	0.252778	0.0442388	1.87203	0.000359964	0.00530222	5.71396	2.51449
5525			17.41	635.497	0.00235966	0.0895793	1.80596	0.00754393	0.0262555	0.0263416	-5.24651
5536			17.43	625.428	0.0159768	0.0011163	1.04094	0.0162855	0.0388651	14.3123	3.83919
5538			17.43	669.466	0.606028	0.108662	1.84049	0.00939149	0.0290556	5.5772	2.47954
5539			17.43	752.525	0.0211216	0.00734141	1.69832	0.0171999	0.0399597	2.87705	1.52459
5543			17.45	297.278	0.0238293	0.00560976	1.5303	0.0204866	0.0435637	4.24782	2.08672
5552			17.45	645.464	0.0423565	0.00592763	1.43728	0.0382263	0.0592211	7.1456	2.83706
5553			17.45	627.456	0.0443902	0.00291287	1.66467	0.0133128	0.0348612	15.2394	3.92973
5554			17.45	679.442	0.121608	0.0168921	1.72573	0.013991	0.035837	7.19907	2.84781
5555			17.45	701.439	0.0367602	0.00664975	1.55989	0.0253324	0.0483855	5.52806	2.46677
5561			17.45	768.519	0.293581	0.0593922	1.49002	0.0136466	0.0353438	4.9431	2.30542
5563			17.45	829.503	0.0141365	0.00250138	1.28345	0.0402077	0.0606562	5.65148	2.49863
5567			17.48	341.242	0.0191517	0.00455893	1.45519	0.0238319	0.0469421	4.20093	2.07071
5571			17.48	409.228	0.0143847	0.00346218	1.45171	0.0206287	0.0437113	4.1548	2.05478
5578			17.48	568.489	0.0105897	0.00131074	1.39839	0.000122516	0.00329978	8.07919	3.01421
5582			17.48	683.447	0.140311	0.0280456	1.55423	0.0304067	0.053144	5.00296	2.32278
5585			17.48	745.456	0.0140151	0.00103387	1.78872	0.0214013	0.044496	13.556	3.76086
5601			17.5	561.373	0.257362	0.0255361	1.7251	0.0277035	0.0506641	10.0784	3.33319
5610			17.5	765.423	0.0094924	3.04902e-11	1.96112	0.0292639	0.052123	3.11326e+08	28.2138
5613			17.5	977.576	0.279106	0.0441938	1.63592	0.00721822	0.0257138	6.3155	2.6589
5625			17.52	629.4	0.417644	3.72513	1.53195	0.0175389	0.0403509	0.112115	-3.15695
5626			17.52	613.477	0.0896509	0.0231853	1.7041	0.000215716	0.00420704	3.86672	1.95111
5627			17.52	645.375	0.00945609	0.0331898	1.58819	0.0025239	0.0152732	0.284909	-1.81143
5628			17.52	652.477	0.00212915	0.0122059	1.49471	0.0181847	0.0410754	0.174435	-2.51924
5629			17.52	667.452	0.74576	0.113123	1.61993	0.0351983	0.0570392	6.59247	2.72082
5630			17.52	669.357	0.0588677	0.0052102	1.33313	0.0462731	0.0653298	11.2985	3.49806
5631			17.55	411.325	0.00624415	0.0322781	1.58321	0.000660989	0.00701874	0.193449	-2.36998
5636			17.55	953.577	0.163333	0.0329338	1.05371	0.0125509	0.0337492	4.95944	2.31018
5637			17.55	995.582	0.10221	0.00222219	1.3151	0.0202423	0.0433075	45.995	5.5234
5638			17.57	263.237	0.00631802	0.0382333	1.50933	0.0337267	0.0559047	0.165249	-2.59728
5643			17.57	651.442	0.0371109	0.00553678	1.48261	0.00993118	0.0297606	6.70261	2.74472
5663			17.61	507.401	0.0955249	0.0096869	1.82956	0.00196577	0.0133768	9.86125	3.30177
5666			17.61	587.389	0.0610532	0.0097306	1.5639	0.0217358	0.0448267	6.27435	2.64947
5667			17.61	611.429	0.0779587	0.0217579	1.64588	7.8053e-05	0.00268488	3.583	1.84117
5668			17.61	589.477	0.0549223	0.00313685	1.67486	0.000803953	0.00788209	17.5087	4.13
5669			17.61	608.484	0.0510976	0.00973398	1.51915	0.000223542	0.00426096	5.2494	2.39215
5670			17.61	615.456	0.153923	0.0369689	1.75437	0.013131	0.0346009	4.16359	2.05783
5671			17.61	665.493	3.19114	0.414867	1.88043	0.00018403	0.00396057	7.69195	2.94335
5720			17.71	430.377	0.110817	0.0323754	1.40162	0.0121605	0.0331859	3.42286	1.7752
5724			17.71	691.508	1.08127	0.360083	1.76231	2.52658e-05	0.00151297	3.00283	1.58632
5734			17.73	613.478	0.291911	0.0820561	1.84949	0.000509376	0.00622594	3.55746	1.83085
5743			17.75	599.501	0.766547	0.120902	1.23715	0.021416	0.0445106	6.34025	2.66454
5750			17.75	977.575	0.182191	0.0439867	1.41153	0.0236605	0.0467714	4.14196	2.05031
5756			17.77	461.357	3.19025e-11	0.00551227	1.70788	0.0152733	0.0375818	5.78754e-09	-27.3644
5762			17.77	731.421	0.0670932	0.00357141	1.80589	0.0447354	0.0641576	18.7862	4.2316
5773			17.8	657.357	0.0829305	0.00878266	1.42327	0.0181635	0.041052	9.44253	3.23917
5774			17.8	770.535	0.0587597	0.00688463	1.61173	0.016533	0.0391672	8.5349	3.09337
5782			17.82	507.363	1.51364	0.392629	1.44375	0.0371682	0.0584808	3.85515	1.94679
5786			17.82	677.326	0.0379027	0.0120389	1.0715	0.033393	0.0556402	3.14836	1.6546
5790			17.82	852.612	0.0571119	0.0148883	1.00114	0.00362337	0.0182929	3.83603	1.93961
5800			17.84	578.437	0.00145341	0.00806314	1.01017	0.0131441	0.0346197	0.180253	-2.4719
5802			17.84	629.473	0.0812812	0.00733511	1.74822	0.0034254	0.0178193	11.0811	3.47003
5804			17.84	637.441	0.00796469	0.000552795	1.4039	0.00176337	0.0125669	14.408	3.8488
5819			17.87	606.468	0.0248098	0.00580781	1.38042	0.023541	0.0466517	4.27179	2.09484
5820			17.87	595.431	0.0411764	0.000736439	1.44477	0.00709557	0.0255032	55.9128	5.80511
5821			17.87	585.447	0.044383	0.00256262	1.02867	0.00931161	0.0289474	17.3194	4.11431
5823			17.87	643.451	0.378002	0.0531778	1.67136	0.00367134	0.0184035	7.10827	2.8295
5825			17.87	687.474	0.135072	0.0541212	1.38082	0.0122771	0.0333559	2.49572	1.31946
5844			17.89	663.477	0.786088	0.172611	1.63345	0.0106469	0.0308338	4.5541	2.18717
5850			17.91	399.361	0.0329408	0.0131752	1.28939	0.0346274	0.0566051	2.5002	1.32205
5868			17.93	669.467	0.718678	0.1663	1.57392	0.0218541	0.0449423	4.32158	2.11156
5869			17.93	752.525	0.085542	0.0469795	1.37723	0.00883708	0.0282822	1.82083	0.864599
5874			17.96	551.386	0.0344992	0.00824861	1.29638	0.0378969	0.0589931	4.18242	2.06434
5877			17.96	615.456	0.133941	0.0416181	1.42855	0.0111566	0.0316573	3.21833	1.68631
5878			17.96	677.453	0.308302	0.0563009	1.84471	0.000600686	0.00670726	5.47597	2.45312
5888			17.98	555.363	0.0456841	0.162657	1.36704	0.00641273	0.0243695	0.280863	-1.83206
5889			17.98	586.497	0.00866856	0.000619712	1.45348	0.0231941	0.0463009	13.988	3.80612
5891			17.98	661.461	0.0930677	0.0101146	1.70411	0.0231773	0.0462838	9.20136	3.20185
5893			17.98	770.535	0.120023	0.0317047	1.35645	0.0047937	0.0211834	3.78564	1.92054
5940			18.14	669.467	0.388473	0.0822777	1.45831	0.025666	0.0486991	4.72148	2.23924
5944			18.14	981.607	0.695467	0.142089	1.5096	0.000888678	0.00836759	4.89458	2.29118
5971			18.2	665.493	0.0757768	0.0226855	1.19939	0.00334727	0.0176243	3.34033	1.73999
5987			18.23	979.591	0.360458	0.136838	1.52305	0.00543377	0.0225596	2.63419	1.39736
6000			18.27	437.337	3.19025e-11	0.00813069	1.96812	0.00816401	0.0272685	3.92371e-09	-27.9251
6005			18.27	591.457	0.0654096	0.00540891	1.71774	0.0183709	0.0412795	12.0929	3.59609
6050			18.36	641.435	0.128347	0.0141445	1.45975	0.048259	0.0667906	9.07402	3.18174
6058			18.38	297.277	0.000446831	0.0136387	1.71359	0.0347744	0.0567176	0.0327619	-4.93184
6059			18.38	383.366	0.145225	0.350964	1.29483	0.0333264	0.055587	0.413789	-1.27303
6062			18.38	425.339	0.00273513	0.00981105	1.00859	0.0153658	0.0377024	0.27878	-1.8428
6066			18.38	585.41	0.373859	1.39818	1.4519	0.0355525	0.0573047	0.26739	-1.90298
6067			18.38	627.457	0.0320954	0.0051507	1.41747	0.0439295	0.0635283	6.23128	2.63953
6068			18.38	645.467	0.369515	0.100192	1.55802	0.0042583	0.0198908	3.68805	1.88286
6081			18.41	687.472	0.236319	0.0526492	1.52825	0.0134137	0.0350056	4.48856	2.16625
6092			18.43	413.376	0.596041	0.215121	1.28879	0.0160632	0.0385899	2.77073	1.47026
6102			18.43	631.489	0.125536	0.0416299	1.40253	0.00927393	0.0288959	3.01552	1.5924
6106			18.43	724.53	0.0128135	0.00262083	1.25954	0.00774745	0.0265955	4.8891	2.28957
6109			18.45	479.367	0.0144016	0.00211707	1.06286	0.0169658	0.039685	6.80259	2.76608
6113			18.45	531.402	0.0822484	0.0225763	1.31651	0.0381242	0.0591506	3.64312	1.86518
6115			18.45	549.427	0.000894922	0.0240648	1.15682	0.0408453	0.0611553	0.0371881	-4.74902
6127			18.48	671.482	2.71644	0.822106	1.52927	0.0222587	0.045333	3.30424	1.72432
6130			18.48	694.55	0.0224585	0.0034809	1.25812	0.00467047	0.0208979	6.45192	2.68973
6135			18.5	337.273	0.0177902	0.00286352	1.66569	0.00442281	0.0203018	6.21268	2.63522
6144			18.5	789.498	0.00202239	0.0224925	1.12255	0.0407676	0.061095	0.0899139	-3.47531
6149			18.52	573.409	0.0448211	0.0109011	1.24271	0.0441902	0.063733	4.11161	2.0397
6172			18.54	541.384	0.00010716	0.00862252	1.38286	0.039119	0.0598282	0.0124279	-6.33027
6174			18.54	595.469	0.047344	0.00155431	1.07211	0.01532	0.0376429	30.4597	4.92883
6175			18.54	635.502	0.0113682	0.10506	1.91262	0.000620489	0.00680616	0.108207	-3.20814
6187			18.57	551.441	0.00180708	0.039349	1.20203	0.000446393	0.00587786	0.0459244	-4.44459
6190			18.57	669.466	0.38757	0.108114	1.4958	0.024981	0.0480554	3.58481	1.8419
6191			18.57	656.47	0.011373	0.000766359	1.15453	0.0180567	0.040934	14.8404	3.89145
6192			18.57	693.524	0.0381159	0.00437707	1.807	0.00558401	0.0228588	8.70807	3.12235
6193			18.57	715.423	0.0146103	0.00048252	1.55909	4.74004e-05	0.00206979	30.2792	4.92025
6194			18.57	760.53	0.0348831	0.0131738	1.2836	0.00103199	0.00910673	2.64792	1.40486
6195			18.57	880.644	0.144298	0.0187054	1.65086	0.00370106	0.018484	7.71425	2.94753
6198			18.59	796.549	0.273412	0.195426	1.43935	0.0130331	0.0344593	1.39906	0.484458
6202			18.61	427.355	0.0357276	0.226061	1.5828	0.0444635	0.0639464	0.158044	-2.6616
6203			18.61	570.506	8.00585	5.57482	1.134	0.027268	0.0502429	1.43607	0.522129
6212			18.68	451.353	0.0110285	0.119335	1.68791	0.000253781	0.00444856	0.092416	-3.43571
6219			18.68	653.472	2.86412	0.420339	1.77354	0.0181404	0.0410265	6.81383	2.76847
6221			18.68	734.515	0.00784126	0.0406796	1.41839	0.0389721	0.0597293	0.192757	-2.37515
6233			18.7	613.48	1.17265	0.13762	1.67028	0.0268209	0.0498039	8.52092	3.09101
6267			18.84	651.457	0.501523	0.0802699	1.53616	0.0297014	0.0525185	6.24796	2.64339
6273			18.84	819.556	0.363401	0.164121	1.20316	0.0333485	0.0556047	2.21423	1.1468
6276			18.84	981.605	0.290281	0.0423476	1.55553	0.00021034	0.00416853	6.85472	2.7771
6284			18.86	599.426	3.33141	5.83854	1.35113	0.0287015	0.051606	0.57059	-0.809474
6289			18.86	852.613	0.0749273	0.0300444	1.3254	0.0222248	0.0453006	2.49388	1.31839
6319			18.95	817.54	0.151077	0.0406978	1.38118	0.0480511	0.0666404	3.71217	1.89226
6326			18.97	738.546	0.477539	0.224144	1.27237	0.0232682	0.0463763	2.1305	1.09119
6328			18.97	797.514	2.76604	7.69252	1.46952	0.0174647	0.0402659	0.359576	-1.47563
6330			18.97	813.489	0.0317145	0.0645139	1.30523	0.0144193	0.0364354	0.491591	-1.02447
6341			19.01	570.51	0.0531063	3.04902e-11	1.71283	0.015968	0.038471	1.74175e+09	30.6979
6344			19.01	676.517	0.0128015	0.00336379	1.03884	0.0314041	0.0540045	3.80569	1.92816
6360			19.06	340.356	1.6853	0.992906	1.14698	0.0360579	0.0576788	1.69734	0.763276
6362			19.06	388.354	0.0605978	0.108839	1.09807	0.049604	0.0677478	0.556763	-0.844864
6376			19.1	427.355	0.0611976	0.229374	1.46056	0.0297862	0.0525945	0.266803	-1.90615
6378			19.1	467.371	0.0517065	0.0017687	1.28454	0.0284843	0.0514038	29.2342	4.86958
6384			19.1	597.484	0.112359	0.011068	1.77485	0.0100875	0.0299566	10.1517	3.34364
6385			19.1	615.495	1.94912	0.342453	1.7075	0.0119947	0.0329415	5.69165	2.50885
6386			19.1	619.504	0.0201656	0.297793	1.78271	0.0365465	0.058035	0.0677171	-3.88434
6389			19.1	647.482	1.91472	0.372683	1.7235	0.00851027	0.0278008	5.13765	2.36111
6390			19.1	655.487	5.00913	1.01332	1.76374	0.00330908	0.0175273	4.94329	2.30547
6404			19.13	752.507	0.0292179	0.0205146	1.1909	0.0296347	0.0524585	1.42425	0.510198
6406			19.15	463.376	0.704304	0.0999844	1.77872	2.4494e-05	0.00150378	7.04414	2.81642
6408			19.15	673.498	0.781367	0.377526	1.21289	0.0187001	0.041635	2.06971	1.04943
6411			19.17	546.486	0.0242859	0.241184	1.27628	0.028563	0.0514772	0.100695	-3.31194
6412			19.17	748.53	0.465142	4.58945	1.72502	0.0231365	0.0462421	0.10135	-3.30258
6420			19.22	429.371	0.184828	0.737096	1.7438	0.0111773	0.0316901	0.250751	-1.99567
6422			19.22	487.413	0.0055874	0.0835049	1.21861	0.00863374	0.027985	0.066911	-3.90161
6437			19.24	645.467	0.340157	0.0771133	1.50313	0.0239744	0.047083	4.41113	2.14115
6442			19.26	393.313	0.0735119	1.47331	1.82677	0.0272849	0.0502594	0.0498957	-4.32494
6447			19.26	676.518	0.0324304	0.0110242	1.61701	0.00709134	0.0254958	2.94175	1.55668
6456			19.28	736.53	3.93095	4.9018	1.1547	0.0489966	0.0673187	0.801939	-0.318435
6471			19.35	653.472	3.04437	0.771704	1.74864	0.00686546	0.0251071	3.945	1.98003
6472			19.35	632.491	0.0777957	0.00857378	1.68559	0.00920076	0.0287954	9.07368	3.18169
6481			19.37	617.476	0.144899	0.0390379	1.71269	0.00152761	0.0115213	3.71176	1.8921
6483			19.37	718.591	0.0502611	0.0226431	1.24692	0.0242962	0.0473983	2.21971	1.15037
6487			4.84	411.161	0.905206	0.324709	1.13568	0.042371	0.0623198	2.78775	1.4791
6488			19.4	463.376	0.324281	0.0681581	1.63476	8.40833e-05	0.00278602	4.75777	2.25029
6501			19.42	533.43	0.00495389	0.0638237	1.00667	0.00925684	0.0288725	0.0776183	-3.68746
6503			19.42	560.501	0.0323711	0.0179015	1.28034	0.0115109	0.0322106	1.80829	0.854629
6514			19.44	643.486	0.0998447	0.0274699	1.39253	0.0356071	0.0573455	3.63469	1.86183
6524			19.46	604.478	0.057424	0.0110404	1.65382	0.00538443	0.0224594	5.20125	2.37886
6532			19.49	551.442	0.000214672	0.0318076	1.21344	0.0302611	0.0530161	0.00674907	-7.2111
6572			19.62	592.489	5.58795	1.87616	1.27162	0.0131326	0.0346033	2.9784	1.57454
6583			19.64	548.504	0.00541974	0.114461	1.0941	0.0114412	0.032103	0.0473502	-4.40049
6584			19.64	710.554	0.024495	0.237822	1.68204	0.0169246	0.0396363	0.102997	-3.27932
6590			19.67	750.546	0.187545	1.24412	1.67453	0.0213667	0.0444615	0.150744	-2.72982
6608			19.73	804.548	2.37598	4.34811	1.3325	0.0218012	0.0448907	0.546439	-0.871867
6609			19.73	808.586	0.101681	0.170499	1.41824	0.00992574	0.0297537	0.596372	-0.745715
6611			19.73	872.535	0.117417	0.281189	1.24166	0.0174732	0.0402757	0.417574	-1.2599
6613			19.76	397.345	0.00242163	0.0276273	1.14144	0.0252068	0.0482681	0.0876535	-3.51205
6618			19.76	579.434	0.0201474	0.00257796	1.08223	0.0252585	0.0483165	7.81524	2.96629
6626			19.78	395.329	0.00406462	0.0471213	1.67679	0.0095085	0.0292123	0.0862587	-3.53519
6634			19.8	1127.66	0.170281	0.0429342	1.2466	0.0207223	0.043808	3.9661	1.98772
6644			19.83	427.355	0.0003199	0.0245449	1.05454	0.0294566	0.0522979	0.0130332	-6.26166
6645			19.83	428.363	0.000573219	0.129573	1.28933	0.0258833	0.0489034	0.00442391	-7.82046
6647			19.83	631.488	5.04783	0.835151	1.91098	0.00156799	0.0117089	6.04422	2.59556
6648			19.83	647.475	0.190462	0.0168917	1.73627	0.0080297	0.0270555	11.2755	3.49512
6649			19.83	654.563	0.0163559	0.000112579	1.74658	0.00484641	0.0213034	145.284	7.18273
6656			19.87	599.499	0.162611	0.0764836	1.54697	0.00123042	0.0100793	2.12609	1.0882
6657			19.87	657.503	2.8378	1.10141	1.65952	0.00689212	0.0251489	2.57652	1.36542
6661			19.87	722.552	0.00207536	0.0453097	1.60531	0.0220386	0.0451214	0.045804	-4.44838
6666			19.89	595.469	0.132161	0.0260635	1.67116	0.0379925	0.0590595	5.07072	2.34219
6672			19.92	313.273	0.0632018	0.00654392	1.87904	0.00203234	0.0136274	9.65809	3.27174
6673			19.92	337.272	0.0544518	0.0245649	1.61254	0.0024061	0.0149087	2.21665	1.14838
6674			19.92	561.492	0.0119698	0.0394549	1.55233	0.0234804	0.0465909	0.303379	-1.72081
6689			19.96	735.454	0.666265	0.0363784	1.90892	0.0018842	0.0130593	18.3149	4.19494
6693			19.99	655.488	1.91057	0.796104	1.70641	0.00044249	0.00585451	2.39989	1.26297
6696			19.99	787.532	0.0379167	0.0728511	1.13169	0.0335795	0.0557883	0.520469	-0.942116
6709			5.11	193.122	0.00192603	0.0114892	1.32703	0.0196192	0.0426394	0.167639	-2.57657
6710			2.03	105.069	4.32805	0.070264	1.77986	0.027918	0.0508693	61.597	5.94479
6713			2.03	306.131	0.148603	0.00018101	1.75132	0.0449534	0.064326	820.967	9.68118
6735			2.1	284.122	0.205491	0.00710502	1.73567	0.00724333	0.0257565	28.922	4.8541
6762			2.17	206.045	0.00113911	0.0281123	1.34904	0.011824	0.0326868	0.0405198	-4.62523
6772			2.19	284.149	17.4905	0.14634	1.81766	0.0244077	0.0475065	119.519	6.9011
6804			2.24	883.201	0.346057	0.0143423	1.79421	2.00064e-05	0.00143958	24.1284	4.59266
6805			2.26	245.099	0.248837	0.347388	1.4002	0.0176589	0.0404875	0.71631	-0.481344
6826			2.3	229.154	0.000328913	0.0209707	1.52377	0.00899061	0.0285017	0.0156844	-5.99453
6841			2.33	188.07	5.43967	2.21016	1.15265	0.0457675	0.0649483	2.4612	1.29936
6846			2.33	435.183	0.272151	0.0419862	1.38634	0.00599898	0.0236433	6.48193	2.69642
6848			2.33	547.191	0.0949013	0.00590671	1.19904	0.0047453	0.0210721	16.0667	4.006
6854			2.33	657.227	0.387929	0.053431	1.59562	0.0268619	0.0498444	7.26037	2.86004
6855			5.29	885.182	3.69277	1.42208	1.17239	0.0246669	0.0477563	2.59673	1.3767
6865			2.35	297.094	0.050833	0.102603	1.19674	0.0429062	0.0627186	0.495432	-1.01324
6874			2.35	783.239	0.262325	0.0554756	1.09896	0.0036138	0.0182706	4.72865	2.24143
6900			2.44	156.038	0.0722224	0.0946609	1.17641	0.0315226	0.0541048	0.762959	-0.390323
6967			2.57	475.12	0.74878	0.392217	1.14593	0.0348474	0.0567733	1.9091	0.93289
6974			2.6	192.077	0.0590056	0.0211101	1.61623	0.00264445	0.0156325	2.79513	1.48292
7039			2.71	505.095	0.183898	0.0412913	1.58439	0.024658	0.0477478	4.45367	2.15499
7040			2.71	511.142	0.403425	0.0499517	1.51067	0.0279393	0.0508896	8.07631	3.0137
7048			2.73	346.15	0.0976551	0.000603362	1.4606	0.0241569	0.0472623	161.851	7.33853
7049			2.73	351.104	0.227814	0.0458603	1.57879	0.0179124	0.0407732	4.96757	2.31254
7052			2.73	397.112	8.64234	1.34417	1.5419	0.00542368	0.0225391	6.42948	2.6847
7060			2.73	753.142	2.24494	0.562742	1.42247	0.00259502	0.015487	3.98928	1.99613
7062			2.73	815.201	0.395258	0.014945	1.41505	0.0255916	0.0486286	26.4475	4.72506
7069			5.54	251.125	0.00109583	0.0457113	1.75392	0.0189306	0.0418801	0.0239729	-5.38245
7074			2.75	489.099	0.172687	0.059687	1.42321	0.0348152	0.0567488	2.89322	1.53267
7081			2.78	311.052	0.599095	0.0866444	1.06451	0.000299833	0.00481391	6.91441	2.78961
7083			2.78	455.098	0.390134	0.053759	1.24568	3.9002e-05	0.00189809	7.2571	2.85939
7092			2.8	139.038	1.78196	0.503705	1.46901	0.00334361	0.0176151	3.5377	1.82281
7093			2.8	165.054	0.288064	0.0561751	1.61674	0.000268515	0.00454564	5.12797	2.35839
7099			2.8	289.07	1.31253	0.572013	1.54032	0.00285307	0.0162724	2.29458	1.19823
7100			2.8	290.175	0.0520312	0.00783973	1.42163	0.00127711	0.0102946	6.63686	2.7305
7102			2.8	383.095	0.026019	0.20995	1.32145	0.0477181	0.0663985	0.123929	-3.01241
7186			2.98	1035.22	0.141619	3.04902e-11	1.96033	0.0140143	0.0358701	4.64472e+09	32.1129
7188			2.98	235.06	0.210905	0.0152882	1.30694	0.000605533	0.00673179	13.7952	3.7861
7192			2.98	397.113	2.34113	0.205208	1.60333	0.000623345	0.00682013	11.4086	3.51205
7206			20.03	335.257	0.139538	0.0290316	1.67843	0.0228723	0.0459708	4.80643	2.26496
7210			20.03	613.48	0.734616	0.228017	1.6084	0.0352678	0.0570916	3.22176	1.68785
7215			20.05	534.485	0.478702	0.098758	1.4874	0.0261061	0.0491111	4.84723	2.27716
7220			20.05	810.571	0.0904975	0.0522038	1.31173	0.0216915	0.0447832	1.73354	0.793725
7222			20.08	574.478	1.18713	0.303529	1.42824	0.0250643	0.0481341	3.91107	1.96757
7223			20.08	589.48	0.55468	0.106829	1.68983	0.00558415	0.0228591	5.19221	2.37635
7224			20.08	727.446	0.0699657	0.000149092	1.71959	0.00917222	0.028756	469.28	8.87431
7229			20.1	629.472	1.305	0.299444	1.78309	0.00892726	0.0284116	4.35809	2.12369
7234			20.1	867.608	0.00191907	0.0249256	1.3095	0.00717648	0.0256425	0.0769921	-3.69915
7253			20.17	663.477	0.0117517	0.0176587	1.6482	0.000239558	0.00436402	0.66549	-0.587512
7256			20.17	967.714	0.095475	0.00533911	1.27711	0.0315631	0.0541391	17.8822	4.16045
7259			20.19	397.345	0.00684316	0.0525226	1.70142	0.0344634	0.056479	0.13029	-2.9402
7262			20.19	606.484	0.588286	0.0515286	1.90605	0.00396914	0.0191843	11.4167	3.51307
7263			20.19	643.458	0.0343005	0.00616018	1.49452	0.0227264	0.0458195	5.56809	2.47718
7269			20.21	385.346	0.000184965	0.0183609	1.55656	0.00975056	0.0295296	0.0100739	-6.63324
7285			20.21	838.61	0.0217849	0.0049244	1.49625	0.00427047	0.0199195	4.42387	2.14531
7290			5.76	427.193	0.22301	0.00211687	1.39688	0.0243515	0.0474521	105.349	6.71903
7294			20.24	552.495	0.263044	0.00327667	1.21411	0.013983	0.0358257	80.2778	6.32693
7302			20.24	807.572	0.0137009	0.00517142	1.28002	0.0317662	0.05431	2.64935	1.40564
7315			20.28	911.653	0.135715	0.0313666	1.65736	4.55973e-05	0.00203597	4.32674	2.11328
7351			20.42	575.501	0.404107	0.256213	1.33357	0.0121643	0.0331914	1.57723	0.657392
7353			20.42	939.597	4.78718	2.85588	1.40853	0.00992039	0.0297469	1.67626	0.745244
7371			20.53	634.506	0.043134	0.00687792	1.68104	3.03011e-05	0.00167314	6.27137	2.64878
7378			20.55	660.522	0.0507084	0.0304006	1.42383	0.00970003	0.0294641	1.66801	0.738128
7386			20.55	851.61	0.021443	0.0615313	1.4596	0.00599211	0.0236308	0.34849	-1.52081
7390			20.58	588.494	0.0150161	0.0618001	1.4772	0.0140295	0.0358915	0.242979	-2.0411
7402			20.6	631.488	0.600689	0.22796	1.5926	0.00214697	0.0140422	2.63507	1.39784
7403			20.6	637.477	6.51837	1.84583	1.8461	0.00244456	0.0150296	3.5314	1.82024
7404			20.6	653.452	0.0469926	0.0174136	1.6561	0.00920194	0.028797	2.69862	1.43222
7407			20.62	657.503	0.742751	0.390556	1.68268	0.000932679	0.00860485	1.90178	0.927349
7411			20.64	399.361	0.0260134	0.908815	1.10957	0.0102008	0.0300965	0.0286234	-5.12666
7412			20.64	558.483	0.121858	0.0118715	1.24897	0.0320216	0.0545234	10.2647	3.35963
7420			20.67	803.562	0.0338705	0.0748442	1.53463	0.00248751	0.0151624	0.452547	-1.14386
7429			20.69	766.578	0.0329849	0.076482	1.68294	0.000954263	0.00871777	0.431276	-1.21332
7443			20.76	335.257	0.0906453	0.0411198	1.68863	0.000585968	0.00663143	2.20442	1.1404
7444			20.76	337.272	0.0923756	0.0464599	1.65488	0.000924485	0.00856139	1.98829	0.991525
7450			20.76	637.477	4.75997	2.76308	1.42332	0.0119892	0.0329334	1.72271	0.784678
7451			20.76	653.452	0.0280016	0.0171918	1.21335	0.0499524	0.0679916	1.62877	0.703787
7454			20.78	778.575	0.0174229	0.100258	1.53716	0.0240484	0.0471559	0.17378	-2.52466
7460			20.8	678.601	0.0769602	0.0486693	1.1741	0.0493455	0.0675658	1.58129	0.661101
7482			20.94	313.275	0.0108574	0.00378342	1.46343	0.0163845	0.0389865	2.86973	1.52092
7488			20.94	791.525	0.184973	0.112338	1.26264	0.0350874	0.0569555	1.64658	0.719475
7495			20.96	789.559	0.053041	0.014946	1.29862	0.0327882	0.0551536	3.54885	1.82735
7496			20.96	818.607	0.0194637	0.0539847	1.27545	0.036633	0.0580975	0.360541	-1.47176
7497			20.99	306.278	0.0607189	0.000441229	1.58938	0.032381	0.0548208	137.613	7.10447
7500			20.99	586.516	0.553374	0.0315019	1.77999	0.0204471	0.0435225	17.5664	4.13474
7501			20.99	608.498	0.882701	0.0409606	1.84003	0.0170906	0.0398319	21.55	4.42962
7504			21.01	864.641	0.0510128	0.0157711	1.61961	0.00276543	0.0160089	3.23457	1.69357
7526			21.08	669.445	0.0595919	0.00205311	1.03903	0.0335683	0.0557794	29.0252	4.85923
7534			21.08	827.4	0.0269228	0.000996646	1.3156	0.039103	0.0598174	27.0134	4.7556
7535			21.08	839.008	0.0242969	0.0016406	1.54012	0.00959101	0.0293215	14.8098	3.88848
7536			21.08	840.593	0.0157656	0.00170745	1.16285	0.0345714	0.0565622	9.23344	3.20687
7543			21.1	536.501	0.247345	0.00988656	1.82444	0.0140705	0.0359493	25.0183	4.64491
7558			21.1	827.199	0.0433072	0.000799773	1.66978	0.0458133	0.0649831	54.1494	5.75887
7559			21.1	827.6	0.0378061	0.0089464	1.44983	0.0289299	0.0518171	4.22585	2.07924
7574			21.12	582.483	0.107112	0.00813813	1.84699	0.00523604	0.0221525	13.1617	3.71827
7594			21.19	413.376	0.608701	6.19525	1.83095	0.00841635	0.0276587	0.0982529	-3.34736
7602			21.24	473.397	0.217533	0.0607465	1.15571	0.0466456	0.0656082	3.58099	1.84036
7604			21.24	599.462	0.515778	0.19175	1.46598	0.0268135	0.0497966	2.68984	1.42752
7647			21.39	850.634	1.04939	1.67273	1.56718	0.00275588	0.0159797	0.627353	-0.672651
7651			21.42	337.272	0.286532	0.139472	1.36247	0.012331	0.0334339	2.05441	1.03872
7653			21.42	639.493	9.61249	3.71863	1.59717	0.000194593	0.00404822	2.58496	1.37014
7671			21.51	818.607	0.0367524	0.080862	1.74799	0.00021803	0.00422324	0.454507	-1.13763
7697			21.6	607.389	0.449245	0.362201	1.24491	0.0458029	0.0649752	1.24032	0.310712
7720			21.69	784.58	0.511457	0.929136	1.31909	0.0151024	0.0373573	0.550465	-0.861278
7738			21.74	665.509	0.060583	0.0235453	1.52937	0.00340341	0.0177649	2.57304	1.36348
7743			21.76	643.516	0.00512585	0.000875471	1.0611	0.0001774	0.0039024	5.85496	2.54966
7745			21.81	613.478	2.92603	1.09056	1.6047	0.0270476	0.0500273	2.68304	1.42387
7746			21.81	629.452	0.0469102	0.0194463	1.22031	0.0103117	0.0302735	2.41229	1.2704
7751			21.85	820.624	0.0164723	0.117501	1.59641	0.03952	0.0601094	0.140189	-2.83456
7764			21.92	601.478	0.300414	0.0928556	1.5152	0.019307	0.0422968	3.23529	1.69389
7779			21.97	827.202	0.0140007	0.00302996	1.26673	0.0328598	0.0552117	4.62075	2.20813
7780			21.97	828.192	0.026934	0.00554779	1.26091	0.0494001	0.0676044	4.8549	2.27944
7792			21.99	687.548	0.00960818	2.37138e-05	1.75811	0.013609	0.0352892	405.173	8.66239
7797			21.99	838.614	0.0909725	0.0490997	1.34623	0.0133781	0.034954	1.85281	0.889715
7798			21.99	827.001	0.0263823	3.04902e-11	1.62447	0.0496425	0.0677749	8.6527e+08	29.6886
7802			21.99	838.81	0.0498095	0.0062806	1.64712	0.000407145	0.00563236	7.93069	2.98745
7827			22.01	827.402	0.0196241	3.04902e-11	1.9542	0.0350729	0.0569445	6.43618e+08	29.2616
7832			22.01	840	0.0123815	0.00242787	1.50005	0.00420489	0.0197639	5.09973	2.35042
7837			22.01	949.704	0.447074	0.0425325	1.58733	0.0326992	0.0550813	10.5113	3.39388
7844			22.03	852.609	0.0229494	0.049442	1.4353	0.018852	0.0417969	0.464169	-1.10728
7845			22.03	890.665	0.0510103	0.0204409	1.52541	0.0021228	0.0139564	2.4955	1.31933
7859			22.12	588.532	0.147011	0.00533558	1.2221	0.0113819	0.032011	27.553	4.78414
7861			22.15	584.499	0.441648	0.0393376	1.86101	0.00774414	0.02659	11.2271	3.48892
7862			22.15	610.514	0.261262	0.00959372	1.70512	0.0262613	0.0492547	27.2326	4.76727
7867			22.22	832.623	0.00786421	0.0308598	1.6695	0.0133646	0.0349349	0.254837	-1.97235
7868			22.24	601.478	0.245637	0.101523	1.43027	0.0271678	0.0501452	2.41952	1.27472
7884			22.31	893.645	0.229886	0.0803823	1.18952	0.0237459	0.0468566	2.8599	1.51597
7902			22.44	790.584	0.0191256	0.00716154	1.40294	0.0155414	0.0379295	2.6706	1.41717
7923			22.49	628.496	0.0253938	0.00793283	1.70683	0.0126458	0.0338903	3.2011	1.67857
7924			22.49	679.46	0.00612193	0.00165156	1.48723	0.0151354	0.0374008	3.70677	1.89016
7932			22.49	839.009	0.039366	0.00357756	1.49172	3.55529e-05	0.00181562	11.0036	3.4599
7936			22.49	964.709	0.0103312	0.00177506	1.43027	0.0377498	0.0588906	5.82017	2.54106
7947			22.51	911.626	0.00417466	0.00166947	1.32595	0.0340614	0.0561672	2.50059	1.32227
7958			22.54	827.401	0.0481213	3.04902e-11	1.94358	0.0389344	0.059704	1.57825e+09	30.5557
7960			22.54	838.81	0.0770064	0.0105008	1.22065	0.000174826	0.00387912	7.33338	2.87448
7962			22.54	827.992	0.0572507	0.0188614	1.28848	0.0428293	0.0626616	3.03534	1.60186
7970			22.56	737.489	0.0540334	0.00929706	1.8372	0.00117656	0.00982211	5.81188	2.539
7977			22.56	862.816	0.0266663	0.013797	1.1449	0.0495752	0.0677275	1.93276	0.950659
7978			22.56	828.193	0.0518723	0.00846425	1.53943	0.0291463	0.0520156	6.1284	2.61551
7979			22.56	950.707	0.0764262	0.002852	1.36317	0.0249277	0.0480049	26.7974	4.74402
7981			22.58	667.524	0.0395832	0.0151881	1.37108	0.0389671	0.059726	2.60619	1.38194
7982			22.58	834.638	0.00132301	0.0133939	1.16123	1.53116e-05	0.00138059	0.0987768	-3.33968
7984			22.6	339.288	0.108504	0.0564493	1.39741	0.00527943	0.0222432	1.92216	0.942725
7985			22.6	641.509	5.09999	2.45407	1.64437	0.00109785	0.00942803	2.07817	1.05532
7988			22.63	313.273	0.247017	0.0622567	1.82481	0.000694996	0.00719558	3.96771	1.98831
7989			22.63	337.272	0.266291	0.0739387	1.81881	0.00104999	0.00919304	3.60152	1.8486
7990			22.63	615.493	8.14645	2.74812	1.75771	0.000185204	0.00397061	2.96438	1.56773
7999			22.72	933.711	0.180198	0.0253843	1.27074	0.0216997	0.0447913	7.09881	2.82758
8002			22.77	711.454	0.440757	0.00575433	1.92448	0.0010914	0.00939595	76.5956	6.25919
8004			22.79	715.427	0.0641266	0.00298463	1.23216	0.00385301	0.0188866	21.4856	4.4253
8008			22.81	612.181	0.00856227	0.0131616	1.15574	0.0375469	0.0587484	0.650547	-0.620274
8009			22.81	671.463	0.00991	3.04902e-11	1.9671	0.00717299	0.0256366	3.25022e+08	28.276
8010			22.81	674.497	0.000872505	9.18792e-05	1.06674	0.0120252	0.0329868	9.49621	3.24735
8015			22.81	737.484	0.0434904	0.00974193	1.79977	0.000180353	0.00392862	4.46425	2.15842
8020			22.81	827.001	0.033721	9.97217e-05	1.39677	0.0487685	0.0671562	338.151	8.40152
8021			22.81	839.009	0.0229374	0.0024759	1.50034	0.000107702	0.00311958	9.2643	3.21168
8023			22.81	875.631	0.26498	0.0776536	1.53091	0.0209323	0.0440232	3.41233	1.77076
8025			22.81	949.705	0.433632	0.0499518	1.63642	0.0261521	0.0491538	8.68102	3.11787
8026			22.81	964.71	0.00482513	0.00143351	1.36029	0.0448641	0.064257	3.36596	1.75102
8046			22.84	827.201	0.0578748	3.04902e-11	1.62682	0.0314266	0.0540235	1.89814e+09	30.8219
8052			22.84	839.404	0.00642001	0.000369086	1.7184	0.00131047	0.0104443	17.3943	4.12055
8053			22.84	839.602	0.0307476	0.00335698	1.14093	0.000190856	0.00401788	9.1593	3.19524
8071			22.86	839.21	0.00261425	6.87513e-05	1.74107	0.00359498	0.0182267	38.0247	5.24887
8077			22.86	920.676	0.0178233	0.0265554	1.32011	0.0217365	0.0448274	0.671173	-0.575243
8092			22.98	337.273	0.293072	0.180963	1.54813	0.0051257	0.0219186	1.61951	0.695559
8094			23	313.273	0.243965	0.104976	1.61057	0.0075174	0.0262123	2.32401	1.21662
8096			23	615.493	6.32945	2.99052	1.74702	0.000411354	0.00565987	2.1165	1.08168
8097			23	631.481	0.14533	0.0719907	1.71773	0.000387542	0.0055002	2.01874	1.01345
8115			23.19	951.72	0.388575	0.0577559	1.65724	0.00454074	0.0205894	6.72789	2.75015
8117			23.21	629.475	0.0556291	0.0156677	1.53777	0.0283961	0.0513212	3.55057	1.82805
8121			23.21	808.578	0.200208	0.503257	1.45741	0.00420707	0.0197691	0.397824	-1.3298
8125			23.23	733.435	0.0416367	0.000349408	1.7644	0.00287178	0.0163277	119.163	6.8968
8130			23.28	679.459	0.0386951	0.0189147	1.46618	0.0105526	0.0306778	2.04576	1.03264
8131			23.28	711.453	0.178374	0.0112755	1.76858	0.000450437	0.00590182	15.8196	3.98364
8136			23.28	827.001	0.253187	3.04902e-11	1.93827	0.0399638	0.0604633	8.30386e+09	32.9511
8144			23.3	840.792	0.0420212	0.00482638	1.36535	1.02902e-05	0.00129721	8.70657	3.1221
8147			23.33	603.495	0.096858	0.0418387	1.44058	0.0406316	0.060989	2.31503	1.21103
8149			23.33	838.811	0.48935	0.0951223	1.7233	1.80824e-05	0.00140903	5.14443	2.36301
8154			23.35	670.452	0.0169513	0.00389391	1.83819	2.28254e-05	0.00148224	4.35328	2.1221
8158			23.37	741.595	0.0468043	0.000984641	1.60554	0.00706233	0.0254454	47.5344	5.5709
8159			23.37	795.544	0.0470572	0.0307215	1.38576	0.0126463	0.0338912	1.53173	0.615166
8160			23.37	925.703	0.143452	0.0189434	1.43202	0.037972	0.0590453	7.57267	2.9208
8162			23.39	589.507	0.0127141	0.00330338	1.5922	0.00175282	0.0125225	3.84881	1.94441
8165			23.39	737.496	0.113283	0.0781983	1.53251	0.0155165	0.0378975	1.44867	0.534728
8172			23.44	629.505	0.13862	0.0557999	1.61936	0.0183003	0.0412024	2.48424	1.31281
8173			23.44	664.621	0.000820827	0.0136066	1.25047	0.0041137	0.0195436	0.0603257	-4.05108
8177			23.44	848.644	0.0894417	0.213308	1.66388	0.00128593	0.0103345	0.419307	-1.25392
8178			23.46	702.846	0.0290501	0.0155407	1.47449	0.0237364	0.0468471	1.8693	0.902497
8184			23.49	833.601	0.0218074	0.0483778	1.38908	0.022216	0.0452921	0.450773	-1.14953
8186			23.51	655.523	0.124251	0.0615216	1.23414	0.0346674	0.0566358	2.01963	1.01409
8187			23.51	839.602	0.146535	0.0195761	1.59093	1.88383e-06	0.00072218	7.48542	2.90408
8190			23.53	744.606	0.0244559	0.00769055	1.07404	0.0475442	0.0662715	3.17999	1.66902
8202			23.67	629.476	0.0301285	0.0118306	1.31205	0.0319202	0.0544389	2.54666	1.34861
8206			23.67	829.184	0.0509108	3.04902e-11	1.62647	0.0392765	0.0599337	1.66974e+09	30.637
8207			23.67	840.992	0.0149558	0.00102651	1.52031	9.48741e-07	0.00056791	14.5697	3.8649
8210			23.69	586.514	0.109275	0.00299685	1.81689	0.0247419	0.047828	36.4632	5.18837
8211			23.69	702.847	0.0131945	0.00641921	1.42649	0.0158492	0.0383216	2.05547	1.03947
8212			23.69	840.201	0.042634	0.00294745	1.53974	9.92868e-06	0.00128857	14.4647	3.85447
8216			23.72	839.404	0.0541728	0.00403735	1.51178	1.98303e-06	0.000732276	13.4179	3.74609
8217			23.72	862.816	0.106458	0.0520841	1.34518	0.0389775	0.059733	2.04396	1.03137
8221			23.74	877.649	0.45992	0.161224	1.4551	0.00315374	0.0171204	2.85267	1.51231
8236			23.81	933.711	0.0208386	0.00648638	1.42625	0.0114763	0.0321572	3.21268	1.68378
8243			23.93	1014.75	0.0195934	0.00214638	1.25526	3.83818e-05	0.00188383	9.12858	3.19039
8245			23.95	655.523	0.037238	0.0045339	1.63491	0.00802272	0.0270443	8.21324	3.03795
8248			23.97	790.583	0.106638	0.0595475	1.51491	0.00630827	0.0241912	1.79081	0.84061
8258			24.04	840.201	0.0315829	0.00250028	1.51708	2.20341e-05	0.00147113	12.6317	3.65898
8261			24.09	679.459	0.0166456	0.00871002	1.37046	0.030174	0.0529392	1.91108	0.934392
8264			24.13	702.848	0.0379984	0.0157328	1.75353	2.69985e-05	0.00157105	2.41524	1.27216
8265			24.13	906.67	0.0181985	0.00701212	1.63433	0.000686804	0.00714943	2.59529	1.3759
8278			24.18	933.709	0.108225	0.0207303	1.43733	0.0133632	0.0349328	5.22063	2.38422
8279			24.2	629.472	0.116091	0.034368	1.47577	0.0378838	0.058984	3.37788	1.75612
8288			24.25	669.539	0.0392518	0.0119386	1.44386	0.019716	0.0427447	3.28779	1.71712
8290			24.27	313.273	0.0287709	0.0127156	1.53416	0.00939926	0.0290661	2.26264	1.17801
8291			24.27	617.508	1.54112	0.685175	1.57839	0.00592131	0.023501	2.24924	1.16944
8298			24.34	591.493	0.0692419	0.017993	1.83314	1.68223e-05	0.00139712	3.84827	1.94421
8302			24.39	909.709	0.0341275	0.00369566	1.29269	0.0147993	0.0369531	9.23448	3.20703
8310			24.45	839.404	0.0871673	0.00476872	1.53355	7.05905e-06	0.00119636	18.279	4.19211
8313			24.48	840.593	0.131252	0.0123466	1.25173	1.15992e-05	0.00132474	10.6306	3.41015
8328			24.55	828.594	0.0363355	3.04902e-11	1.62619	0.0422608	0.0622371	1.19171e+09	30.1504
8330			24.57	702.85	0.0710519	0.0385351	1.55927	0.00280667	0.0161339	1.84383	0.882702
8339			24.62	840.201	0.0469471	0.00274674	1.51555	1.24422e-05	0.00133989	17.0919	4.09524
8341			24.64	679.459	0.0234626	0.0111252	1.64865	0.00215087	0.014056	2.10896	1.07653
8342			24.64	684.587	0.0578952	0.00230251	1.01866	0.0351655	0.0570145	25.1444	4.65216
8343			24.64	840	0.152453	0.0123385	1.413	4.43875e-06	0.0010438	12.3559	3.62713
8347			24.68	643.524	0.609286	1.17577	1.42223	0.0101372	0.0300182	0.518203	-0.948412
8348			24.68	659.498	0.0112754	0.0256254	1.60979	0.00332608	0.0175707	0.44001	-1.18439
8350			24.68	739.416	0.148313	0.0842887	1.73966	0.000268961	0.00454899	1.75958	0.815235
8356			24.75	828.192	0.146178	3.04902e-11	1.94086	0.0308215	0.0535053	4.79427e+09	32.1587
8361			24.8	828.393	0.110398	3.04902e-11	1.94965	0.0346782	0.0566441	3.62078e+09	31.7537
8369			24.87	906.68	0.0682883	0.0335729	1.39041	0.0146906	0.0368064	2.03403	1.02434
8373			24.91	684.586	0.110448	0.0220364	1.60274	0.0310877	0.0537345	5.01206	2.3254
8374			24.94	853.587	0.106742	0.076367	1.23711	0.042509	0.0624231	1.39775	0.483111
8375			24.96	591.493	0.049654	0.0128565	1.73591	6.19063e-05	0.00237934	3.86216	1.94941
8380			24.96	927.72	0.0205839	0.00228815	1.06265	0.000115749	0.00321483	8.99589	3.16927
8382			24.96	953.735	0.0498438	0.0102857	1.40426	0.00667543	0.0248044	4.84595	2.27678
8396			3.02	121.063	0.00749425	0.000113106	1.77096	0.00885978	0.0283149	66.2586	6.05004
8399			3.02	225.077	0.010188	0.00112067	1.27794	0.0498509	0.0679208	9.09095	3.18443
8407			3.02	449.107	0.843243	0.26139	1.4628	0.0100756	0.0299418	3.226	1.68975
8418			3.04	224.091	0.102149	0.0216011	1.28751	0.0157305	0.0381712	4.72889	2.2415
8420			3.04	349.089	5.3886	1.46381	1.38747	0.00224796	0.0143911	3.68121	1.88018
8433			3.07	147.043	0.629346	0.0715036	1.69884	0.00257317	0.0154218	8.80161	3.13777
8435			3.07	193.086	0.192724	0.0209744	1.74504	0.000220324	0.00423909	9.18851	3.19983
8442			3.07	390.175	0.174254	0.0119823	1.62881	2.4758e-05	0.00150697	14.5426	3.86222
8443			3.07	418.207	0.047622	0.00471159	1.25794	0.00624052	0.0240737	10.1074	3.33734
8448			3.07	675.189	0.464327	0.0128932	1.37075	0.0330325	0.0553512	36.0135	5.17046
8449			3.07	689.261	0.0134465	0.00236522	1.10618	0.0230614	0.0461652	5.6851	2.50719
8450			3.07	721.23	0.250119	0.011059	1.42322	0.0111019	0.0315706	22.6167	4.49932
8467			3.09	833.174	0.0779778	0.00390322	1.38423	0.0216838	0.0447756	19.9778	4.32033
8482			3.11	504.065	0.0157397	0.00126043	1.42815	0.0324557	0.0548822	12.4876	3.64242
8504			3.16	339.107	0.11321	0.0422771	1.20953	0.0208825	0.0439723	2.67782	1.42106
8526			3.19	233.042	0.0238939	0.104973	1.44398	0.0145813	0.0366576	0.227621	-2.1353
8545			3.21	381.115	0.0886852	0.0188708	1.44213	0.00968178	0.0294404	4.6996	2.23254
8546			3.21	383.125	0.0525074	0.0119945	1.39983	0.0213726	0.0444674	4.37764	2.13015
8559			3.23	360.144	1.81195	0.26167	1.70951	0.0206636	0.0437474	6.92457	2.79172
8585			3.28	1019.22	3.95691	1.53265	1.23417	0.0168377	0.0395331	2.58175	1.36835
8601			3.28	729.143	0.940501	0.453877	1.13698	0.0435605	0.0632366	2.07215	1.05113
8650			3.37	411.124	0.0783833	0.443109	1.37714	0.0399668	0.0604657	0.176894	-2.49904
8667			3.39	374.122	0.0366705	0.00284323	1.60012	0.0400857	0.0605599	12.8975	3.68902
8690			3.41	511.141	1.07125	0.157108	1.55359	0.0419658	0.0620146	6.81854	2.76946
8715			3.44	906.156	0.044368	0.00796617	1.03844	0.000492743	0.00613897	5.56955	2.47756
8729			3.46	453.137	0.0523599	0.141177	1.33696	0.0277567	0.0507152	0.37088	-1.43097
8751			3.5	233.08	0.899194	0.184046	1.58161	1.7225e-05	0.00140109	4.8857	2.28857
8759			3.5	395.133	14.4167	2.24894	1.57267	4.30976e-05	0.00198647	6.41044	2.68042
8771			3.53	177.054	0.410723	0.0982866	1.64535	0.00020226	0.00410826	4.17883	2.0631
8776			3.53	379.099	1.95237	0.62302	1.72555	9.23413e-05	0.00291304	3.13372	1.64788
8783			3.53	735.209	0.0598471	0.00660862	1.32334	0.0229455	0.0460462	9.05592	3.17886
8784			3.53	773.225	0.175519	0.00993113	1.17696	1.24345e-05	0.00133976	17.6736	4.14352
8827			3.59	365.118	0.284977	0.0815412	1.30938	0.0101725	0.0300617	3.49489	1.80525
8828			3.59	397.148	3.76033	1.02296	1.44974	0.00616254	0.0239368	3.67593	1.87811
8855			3.66	441.174	0.343686	0.0676406	1.55247	0.000746957	0.00753232	5.08105	2.34513
8878			3.71	365.1	0.480449	0.202408	1.37139	0.00841844	0.0276619	2.37366	1.24711
8882			3.73	107.048	1.04374	0.255121	1.1894	0.00252641	0.0152808	4.09114	2.0325
8885			3.73	349.125	39.931	12.5564	1.2742	0.00633022	0.0242289	3.18013	1.66908
8886			3.73	343.09	0.0231624	0.00477284	1.38559	0.00700061	0.0253375	4.85296	2.27887
8887			3.73	346.117	0.0533964	0.018022	1.23044	0.0268543	0.0498369	2.96284	1.56698
8908			3.77	249.074	0.00260915	0.0914257	1.238	0.0464955	0.0654962	0.0285385	-5.13095
8931			3.8	579.113	0.1535	0.0570148	1.34588	0.0219664	0.0450516	2.69228	1.42883
8934			3.8	731.159	23.8591	6.53082	1.49617	0.00253061	0.0152934	3.65331	1.86921
8938			3.82	191.07	0.618518	0.0992064	1.4636	0.0154093	0.0377589	6.23465	2.64031
8941			3.82	353.123	3.84318	0.513747	1.53808	0.0261043	0.0491095	7.48068	2.90317
8987			3.89	195.028	0.0258906	0.0075947	1.23734	0.0121843	0.0332207	3.40904	1.76936
8989			3.89	319.081	0.549535	0.146333	1.43638	0.000247556	0.00441214	3.75538	1.90896
8999			3.89	503.115	2.10733	0.843611	1.35077	0.0211738	0.0442681	2.49799	1.32077
9029			3.91	835.229	0.00155076	0.150587	1.68091	0.0417252	0.061832	0.0102981	-6.60148
9039			3.93	437.143	16.6247	2.50634	1.6292	0.000436874	0.00582051	6.63306	2.72968
9049			3.95	265.143	0.000404574	0.0348688	1.56287	0.0415755	0.0617179	0.0116028	-6.42939
9055			3.95	469.167	0.433818	1.3267	1.39181	0.00224496	0.014381	0.326989	-1.61268
9149			4.07	463.122	4.99223	1.33057	1.50175	0.000198799	0.00408151	3.75196	1.90765
9184			4.11	397.112	0.0639615	0.0204209	1.48991	0.0125395	0.0337329	3.13215	1.64716
9193			4.11	899.167	0.202371	0.0180223	1.01686	0.0161414	0.0386872	11.2289	3.48915
9195			4.14	1171.23	3.54757	1.32809	1.2961	0.00668518	0.0248201	2.67119	1.41748
9205			4.14	379.136	5.40464	0.928025	1.63734	0.000421484	0.00572488	5.82381	2.54196
9209			4.14	402.211	0.0906689	0.0148512	1.13004	0.0108178	0.0311138	6.10516	2.61003
9219			4.14	711.134	0.0969972	0.0223242	1.1939	0.00997241	0.0298126	4.34494	2.11934
9221			4.14	881.155	0.776969	0.324518	1.27064	0.0299485	0.0527393	2.39422	1.25956
9224			4.16	195.101	0.071848	0.00795778	1.16974	0.000136228	0.00347433	9.02864	3.17451
9240			4.16	747.155	0.03675	3.04902e-11	1.96414	0.0322502	0.0547129	1.2053e+09	30.1667
9247			4.18	211.132	0.00503826	0.0141357	1.01907	0.0222129	0.0452892	0.356421	-1.48835
9268			4.2	251.125	0.00417905	0.0695187	1.06506	0.0263107	0.0493003	0.0601141	-4.05615
9269			4.2	301.07	0.570951	0.0410432	1.75635	2.34533e-05	0.00149063	13.911	3.79815
9276			4.2	485.104	0.888861	0.143855	1.8055	1.79975e-05	0.00140828	6.17885	2.62734
9282			4.2	731.159	25.9322	7.22056	1.39035	0.00220783	0.0142542	3.59144	1.84456
9306			4.25	491.151	0.00293458	0.0484295	1.15486	0.0495019	0.067676	0.060595	-4.04466
9342			4.31	147.043	0.502888	0.0843253	1.74102	0.00579959	0.0232738	5.96367	2.5762
9364			4.34	419.094	4.1349	0.608217	1.53462	0.000249595	0.00442408	6.79839	2.76519
9380			4.36	309.097	0.0243415	0.00129463	1.73116	0.0223708	0.0454471	18.8019	4.23281
9461			4.45	563.153	1.34035	0.116953	1.60116	0.0128062	0.0341276	11.4606	3.51861
9462			4.45	585.135	0.0739113	0.000417685	1.7832	0.0150333	0.0372659	176.955	7.46723
9469			4.47	1019.22	1.55305	0.709355	1.09665	0.0362454	0.0578161	2.18938	1.13053
9478			4.47	378.152	0.0494194	0.00382737	1.16191	0.0313656	0.0539718	12.9121	3.69065
9489			4.49	404.191	0.11543	0.017751	1.10123	0.00887791	0.028341	6.50275	2.70105
9490			4.49	425.086	0.0635918	0.0256129	1.3273	0.0178296	0.0406803	2.48281	1.31197
9491			4.49	409.146	0.693052	0.0318871	1.73634	0.0373774	0.058629	21.7345	4.44192
9525			4.54	277.107	0.272615	0.0354357	1.84997	1.17496e-05	0.00132758	7.69324	2.94359
9533			4.54	437.143	2.79548	0.516123	1.54205	0.000340672	0.00515458	5.4163	2.43731
9534			4.54	461.14	0.652189	0.0775815	1.84349	4.43752e-05	0.00201216	8.4065	3.07151
9547			4.56	343.043	0.012695	0.000821244	1.46383	0.0104818	0.0305598	15.4583	3.95031
9566			4.59	445.203	0.126755	0.00598741	1.71149	0.0110065	0.0314184	21.1703	4.40397
9572			4.61	1187.23	0.131518	3.04902e-11	1.96224	0.0373749	0.0586273	4.31345e+09	32.0062
9594			4.61	745.139	0.0313369	0.00016392	1.78634	0.0300858	0.0528612	191.171	7.57872
9615			4.65	275.091	0.33169	0.0573746	1.60342	0.000333569	0.00509817	5.78113	2.53135
9630			4.68	235.096	0.0461505	0.0179256	1.00993	0.0189626	0.0419139	2.57457	1.36433
9639			4.68	419.131	0.0523068	0.0203094	1.28508	0.0186874	0.0416214	2.5755	1.36485
9645			4.68	563.153	2.24931	0.104212	1.6875	0.00929029	0.0289183	21.5839	4.43188
9653			4.7	365.123	0.0726182	0.0181808	1.77412	0.0017748	0.0126146	3.99422	1.99791
9654			4.7	393.115	0.434298	0.0609616	1.55235	0.00106762	0.00927632	7.12412	2.83271
9662			4.7	743.156	0.0730418	0.020873	1.17315	0.0244563	0.0475535	3.49934	1.80708
9680			4.72	467.081	0.044318	0.00477837	1.4247	0.0374641	0.0586902	9.27469	3.2133
9715			4.77	427.154	0.0345899	0.00753139	1.01907	0.00364148	0.0183348	4.59277	2.19936
9728			4.79	429.209	0.0985496	0.00795296	1.44291	0.0140838	0.0359681	12.3916	3.63129
9748			4.81	483.182	0.0158374	0.00268419	1.31745	0.0335879	0.055795	5.90027	2.56078
9767			7.9	453.208	0.0884943	0.0077727	1.43836	0.0159946	0.0385043	11.3853	3.5091
9805			4.89	163.075	0.000521073	0.0111199	1.41654	0.0192384	0.0422208	0.0468594	-4.41552
9815			4.89	487.156	0.0876704	0.041116	1.1097	0.0416449	0.0617708	2.13227	1.09239
9821			4.91	1171.23	3.49732	1.5314	1.16963	0.0092439	0.0288548	2.28375	1.1914
9872			4.95	563.119	0.127815	0.0559258	1.30615	0.00635555	0.0242723	2.28543	1.19247
9874			4.95	579.114	0.190142	0.12029	1.25564	0.0201408	0.0432001	1.5807	0.660568
9877			4.95	713.148	0.525421	0.288944	1.18439	0.0454159	0.0646808	1.81842	0.862683
9878			4.95	883.17	20.7139	9.28676	1.36166	0.00471647	0.0210053	2.23048	1.15735
9886			4.98	457.109	0.268483	0.0842298	1.3257	0.0382692	0.0592506	3.1875	1.67243
9927			5.04	421.112	0.574625	0.0686702	1.60352	0.000100922	0.00303273	8.3679	3.06487
9928			5.04	449.198	2.24876	0.186489	1.34317	0.0338896	0.0560328	12.0584	3.59197
9975			5.09	481.133	0.0475254	0.00712893	1.08827	0.00600936	0.0236622	6.66656	2.73694
9988			5.11	175.111	0.00124014	0.00903674	1.40405	0.0456147	0.0648323	0.137233	-2.8653
9990			5.11	251.125	0.00199453	0.037649	1.27839	0.0116334	0.0323982	0.0529771	-4.23849
10018			5.13	895.167	0.0904541	0.0148566	1.41695	0.000261579	0.00449273	6.08846	2.60608
10020			5.15	207.065	0.00340896	0.0425391	1.14965	0.00973993	0.0295159	0.080137	-3.64139
10033			5.18	123.043	0.384352	0.14433	1.23949	0.00969432	0.0294567	2.66301	1.41306
10036			5.18	275.089	0.107948	0.0193512	1.53174	0.000506211	0.00620965	5.57838	2.47985
10038			5.18	273.075	2.92111	1.21245	1.34329	0.00172217	0.0123925	2.40926	1.26859
10063			5.2	455.094	6.14679	1.67245	1.31341	0.00392967	0.0190841	3.67532	1.87787
10082			5.22	523.145	0.0654286	0.00850732	1.07784	0.000133975	0.00344693	7.69087	2.94315
10086			5.22	901.178	0.334039	0.0729174	1.40899	0.00302529	0.0167684	4.58106	2.19568
10138			8.3	255.065	4.95296	2.15056	1.22607	0.00326244	0.0174072	2.3031	1.20358
10140			5.31	435.125	1.03275	0.336548	1.3061	0.0394133	0.060025	3.06864	1.6176
10145			5.31	469.073	2.2233	0.474823	1.26642	0.0142093	0.0361441	4.68238	2.22724
10158			5.31	915.157	0.38504	0.0566155	1.07539	0.0433808	0.0630938	6.80096	2.76574
10160			5.33	303.05	1.13592	0.480643	1.5813	0.00421324	0.0197839	2.36334	1.24083
10171			5.33	731.159	4.6433	1.43089	1.48657	0.000553857	0.00645864	3.24505	1.69824
10177			5.36	301.07	0.277678	0.102201	1.24793	0.00606395	0.0237609	2.71699	1.44201
10195			5.38	179.033	0.572326	0.1198	1.10889	0.0189847	0.0419372	4.77736	2.25621
10200			5.38	289.07	1.07122	0.441247	1.59523	0.0373149	0.0585848	2.42771	1.2796
10236			5.42	463.123	9.74767	4.23238	1.25907	0.00751506	0.0262085	2.30312	1.20359
10273			5.47	459.125	0.222217	0.0446995	1.73277	0.00477965	0.0211512	4.97135	2.31364
10276			5.47	476.191	0.234931	0.0574925	1.482	0.00401213	0.0192925	4.0863	2.0308
10281			5.47	607.18	0.201106	0.0120215	1.21385	0.0298097	0.0526154	16.7289	4.06427
10287			5.47	857.226	0.374162	0.0639353	1.20514	0.00798264	0.02698	5.8522	2.54898
10293			5.49	1171.23	0.833391	0.320294	1.27183	0.00387104	0.0189334	2.60196	1.3796
10328			5.51	249.112	0.0388808	0.157839	1.39306	0.00892608	0.0284099	0.246332	-2.02132
10335			5.51	429.209	0.494786	0.177713	1.19065	0.0291194	0.0519911	2.78419	1.47726
10338			5.51	532.179	0.135444	0.00972922	1.12954	0.0315523	0.0541299	13.9214	3.79923
10360			8.48	483.148	0.0551623	0.00818799	1.03447	0.000611995	0.00676417	6.73698	2.7521
10377			5.56	522.195	0.126001	0.000671753	1.60682	0.00683092	0.0250528	187.571	7.55129
10415			5.58	871.205	0.890947	0.193316	1.02619	0.0276512	0.0506139	4.60876	2.20438
10483			5.67	233.08	0.164626	1.11749	1.86543	0.00715775	0.0256104	0.147318	-2.763
10515			5.69	715.166	0.862283	0.0729059	1.58548	0.014276	0.0362371	11.8273	3.56405
10517			5.72	275.091	0.275073	0.0234084	1.67896	0.0197221	0.0427512	11.7511	3.55472
10542			5.74	429.209	0.277467	0.0338862	1.53054	0.0152598	0.0375642	8.18821	3.03355
10564			5.76	333.094	0.179797	0.0179449	1.4984	0.0468291	0.0657447	10.0194	3.32472
10593			5.78	256.073	1.20605	0.335458	1.42461	0.00550718	0.0227068	3.59522	1.84608
10612			5.78	871.204	1.82139	0.424269	1.19141	0.000969607	0.00879671	4.293	2.10199
10613			5.78	957.205	0.704475	0.0714167	1.26876	0.00394252	0.0191168	9.8643	3.30222
10631			5.81	751.188	0.0507865	0.00969718	1.29891	0.000234379	0.00433171	5.23725	2.38881
10632			5.83	193.086	0.385772	0.0423029	1.43444	0.000113011	0.00318331	9.11929	3.18892
10636			5.83	397.149	5.54444	0.618864	1.0526	6.03968e-05	0.00235036	8.95905	3.16335
10681			5.87	270.052	3.81461	1.24039	1.37556	0.0063061	0.0241874	3.07532	1.62074
10735			5.94	195.028	3.19025e-11	0.00100256	1.36402	0.0386584	0.0595169	3.18212e-08	-24.9054
10751			5.94	971.185	1.05971	0.182971	1.19446	0.000906199	0.00846322	5.7917	2.53399
10759			5.96	285.039	0.0422226	0.00827971	1.4071	0.00719935	0.0256816	5.09953	2.35036
10764			5.96	473.141	2.82322	0.764107	1.63172	0.00335651	0.0176476	3.6948	1.88549
10769			5.96	549.122	0.119942	0.0195394	1.74321	0.0137505	0.0354937	6.13849	2.61788
10772			5.96	617.192	0.00455087	0.470888	1.06277	0.0326629	0.0550516	0.00966443	-6.6931
10782			5.96	923.292	0.225834	0.00992604	1.28232	0.0104105	0.0304403	22.7517	4.5079
10789			5.99	251.125	0.000682545	0.00907328	1.48241	0.0385912	0.0594711	0.0752259	-3.73263
10791			5.99	289.106	1.8922	0.322931	1.42828	0.00292792	0.0164915	5.85944	2.55076
10805			5.99	715.167	0.237509	0.0627711	1.5861	0.00260496	0.0155165	3.78373	1.91981
10809			6.01	217.086	0.00661555	0.0392473	1.14232	0.0185751	0.0415007	0.168561	-2.56866
10842			6.03	161.059	0.0666548	0.00570051	1.45267	0.0314408	0.0540356	11.6928	3.54755
10848			6.03	300.123	0.08948	0.00981451	1.67834	0.020882	0.0439719	9.11711	3.18858
10854			6.03	363.105	0.36763	0.0439824	1.72058	0.00514659	0.0219633	8.35855	3.06325
10880			6.05	511.178	0.000684548	0.0565083	1.06877	0.0450856	0.0644278	0.0121141	-6.36717
10892			6.08	273.075	0.36162	0.152356	1.17444	0.0202814	0.0433486	2.37352	1.24703
10940			6.12	433.11	0.0572981	0.00212681	1.37086	0.0130089	0.0344242	26.9408	4.75172
10941			6.12	445.183	0.00237099	0.0522593	1.21812	0.00458388	0.0206929	0.0453697	-4.46213
10947			6.12	545.126	0.48734	0.150315	1.35181	0.00920169	0.0287967	3.24212	1.69694
10948			6.12	519.112	0.212779	0.0185271	1.67593	0.0118165	0.0326754	11.4848	3.52165
10949			6.12	541.094	3.19947	0.586526	1.44963	0.000578398	0.00659162	5.45495	2.44757
10952			6.12	927.194	0.0860325	0.000503356	1.68763	0.0207659	0.0438529	170.918	7.41716
10953			6.14	137.059	0.0191844	0.00539928	1.16929	0.0411792	0.0614138	3.55313	1.82909
10962			6.14	289.106	0.0913062	0.036875	1.15894	0.0320046	0.0545093	2.4761	1.30807
10983			6.17	193.086	0.263563	0.035192	1.27585	0.0301859	0.0529497	7.48928	2.90483
10987			6.17	271.06	3.36038	0.657006	1.53053	0.00435488	0.0201329	5.11468	2.35464
10990			6.17	355.138	0.451323	0.072491	1.08507	0.032283	0.05474	6.22591	2.63828
10993			6.17	455.094	1.85964	0.445362	1.37606	0.028328	0.0512572	4.17557	2.06197
10995			6.17	497.105	0.465348	0.0252911	1.5996	0.019845	0.042884	18.3997	4.20161
11020			6.19	429.209	0.430133	0.150634	1.05704	0.0240184	0.0471264	2.85548	1.51373
11025			6.19	555.073	3.38561	0.617152	1.3088	4.01355e-05	0.00192352	5.48586	2.45572
11030			6.19	689.134	0.0534597	0.00592884	1.10411	0.000687774	0.00715424	9.01688	3.17263
11042			6.21	285.039	0.077506	0.0102315	1.11362	8.96791e-05	0.00287344	7.57523	2.92129
11060			6.24	301.07	3.71033	0.733392	1.53055	0.00121029	0.00998429	5.05914	2.33889
11061			6.24	311.147	0.000684991	0.0262826	1.57534	0.0123068	0.033399	0.0260626	-5.26188
11063			6.24	463.123	8.12472	1.20592	1.54681	0.000197801	0.00407369	6.73739	2.75219
11075			6.24	957.205	0.552417	0.0843358	1.22426	0.00202467	0.0135989	6.55022	2.71154
11094			6.26	504.125	0.262534	0.108066	1.35228	0.0359234	0.0575798	2.42938	1.28059
11107			6.28	301.105	0.116705	0.0457598	1.24398	0.0161058	0.038643	2.55039	1.35072
11127			6.28	871.204	1.17341	0.39453	1.167	0.011484	0.0321691	2.97419	1.5725
11134			6.3	311.181	0.000419733	0.0130805	1.68589	0.0226603	0.0457507	0.0320884	-4.96181
11144			6.3	460.134	0.121533	0.00569359	1.08216	0.0495162	0.0676861	21.3455	4.41586
11149			6.3	857.226	0.21404	0.0478777	1.00507	0.00253582	0.0153091	4.47057	2.16046
11151			6.3	913.215	1.12338	0.0113766	1.22895	0.037724	0.0588726	98.7441	6.62562
11170			6.32	725.187	0.0314436	0.117704	1.42554	0.00214307	0.0140284	0.267142	-1.90432
11172			6.32	883.17	4.45325	2.4499	1.17439	0.0350885	0.0569563	1.81773	0.862134
11185			6.35	259.06	1.5345	0.317375	1.51299	0.000625575	0.006831	4.83498	2.27351
11199			6.35	540.086	0.0712473	0.0234326	1.32319	0.0280846	0.0510275	3.04052	1.60432
11206			6.35	927.195	0.157904	0.000681933	1.76988	0.0185997	0.0415272	231.554	7.85521
11208			6.35	971.184	2.20057	0.465546	1.18445	0.0029368	0.0165171	4.72686	2.24088
11220			6.37	313.07	0.100174	0.018847	1.07507	0.000462619	0.00597258	5.31512	2.4101
11230			6.37	497.104	0.0331692	0.00486992	1.42752	0.000626103	0.00683356	6.81103	2.76787
11253			6.39	529.131	4.0902	1.63332	1.34482	0.00650048	0.0245169	2.50423	1.32437
11262			6.41	233.081	5.2147	1.24343	1.34009	0.00582234	0.0233166	4.19381	2.06826
11265			6.41	417.115	8.57748	2.49331	1.31378	0.00405527	0.0193999	3.44019	1.78249
11270			6.41	557.185	0.15734	0.0314016	1.49348	0.0351283	0.0569864	5.01057	2.32498
11275			6.41	811.241	0.407427	0.0619976	1.07987	0.0307655	0.0534568	6.57165	2.71626
11318			6.46	537.159	1.46601	0.268068	1.39618	0.000104289	0.00307665	5.4688	2.45123
11320			6.46	607.179	1.07611	0.0257899	1.76792	0.0301017	0.0528753	41.7259	5.38287
11325			6.46	841.231	0.4362	0.0534356	1.0026	0.0456836	0.0648847	8.1631	3.02912
11336			6.48	559.141	1.11169	0.354636	1.24901	0.000580874	0.0066047	3.13475	1.64835
11339			6.48	687.153	0.40209	0.122882	1.58286	0.0336464	0.0558413	3.27216	1.71024
11352			6.5	297.167	0.0261924	0.00153968	1.31812	0.00121837	0.0100226	17.0116	4.08845
11366			6.5	475.155	0.0125391	0.0012017	1.44002	0.0107643	0.0310266	10.4345	3.38329
11377			6.53	289.105	0.111949	0.0590848	1.2421	0.0237294	0.0468402	1.89472	0.921983
11380			6.53	285.075	0.0797227	0.0284158	1.24213	0.0354812	0.0572516	2.80558	1.4883
11407			6.55	240.078	0.80388	0.144878	1.24031	0.00367021	0.0184009	5.54865	2.47214
11409			6.55	390.212	0.0176939	0.00207013	1.07665	0.0265505	0.049535	8.54723	3.09546
11410			6.55	395.166	0.215183	0.0732936	1.30715	0.00955653	0.029276	2.9359	1.55381
11418			6.55	855.209	2.5591	0.686499	1.0084	0.00560887	0.0229075	3.72775	1.89831
11432			6.57	485.143	0.272537	0.0814708	1.65595	0.00971194	0.0294796	3.3452	1.74209
11435			6.57	549.123	0.706197	0.0698496	1.71116	0.00263787	0.0156133	10.1103	3.33775
11438			6.57	567.126	0.0253351	0.0087366	1.0091	0.0184597	0.0413761	2.89988	1.53599
11442			6.57	687.187	0.393284	0.122233	1.41664	0.00609037	0.0238084	3.21751	1.68594
11469			6.59	571.106	0.95938	0.27204	1.31892	0.023032	0.0461351	3.52662	1.81829
11475			6.59	913.214	0.131572	0.0342618	1.03866	0.00445636	0.0203843	3.84019	1.94118
11477			6.59	957.205	0.55159	0.0855258	1.23032	5.65084e-05	0.00227227	6.44941	2.68917
11481			6.62	189.091	0.00140169	0.0580424	1.70637	0.0422627	0.0622385	0.0241494	-5.37187
11483			6.62	265.142	3.19025e-11	0.00235345	1.96645	0.0153062	0.0376248	1.35556e-08	-26.1365
11484			6.62	273.075	0.588399	0.232235	1.35221	0.0293344	0.052187	2.53363	1.34121
11485			6.62	301.07	0.726551	0.24867	1.26874	0.0181929	0.0410844	2.92175	1.54683
11488			6.62	391.137	0.00462254	0.0409871	1.09691	0.0209859	0.0440778	0.11278	-3.14841
11493			6.62	423.127	0.054116	0.0165864	1.04241	0.00946469	0.0291539	3.26268	1.70606
11499			6.62	504.125	0.645162	0.282867	1.27259	0.0221722	0.0452502	2.2808	1.18954
11512			6.62	649.188	0.00980161	0.136643	1.6472	0.029656	0.0524777	0.0717315	-3.80125
11554			6.64	927.229	0.389442	0.0235243	1.06954	0.00716871	0.0256292	16.5549	4.04918
11568			6.66	284.128	1.12342	0.0356525	1.23982	0.0043512	0.0201236	31.5103	4.97775
11590			6.66	899.235	0.26683	0.0015767	1.52874	0.0429169	0.0627265	169.233	7.40287
11593			6.69	1057.18	0.383381	0.114053	1.17626	0.00757478	0.0263055	3.36142	1.74907
11608			6.69	483.149	0.0751572	0.0331158	1.05989	0.0102108	0.0301087	2.26953	1.18239
11611			6.69	515.154	2.61157	0.403068	1.61952	0.00908641	0.0286365	6.47922	2.69582
11618			6.69	579.162	0.0626113	0.0257764	1.12274	0.0278601	0.0508141	2.42902	1.28037
11622			6.69	717.198	3.40756	0.749973	1.6153	0.00191735	0.0131897	4.54358	2.18383
11625			6.69	841.23	0.261596	0.0532209	1.07362	0.00412114	0.0195617	4.91529	2.29728
11647			6.71	511.156	0.0352184	0.155028	1.60739	0.0300629	0.0528409	0.227175	-2.13812
11649			6.71	539.12	0.238974	0.0202374	1.58964	0.0116987	0.0324976	11.8085	3.56176
11662			6.71	941.21	0.737948	0.130074	1.21017	0.00036856	0.00536552	5.67329	2.50419
11688			6.73	971.22	1.07421	3.04902e-11	1.66976	0.0164162	0.0390253	3.52313e+10	35.0361
11691			6.75	205.07	0.266489	0.00725114	1.48668	0.034615	0.0565956	36.7513	5.19972
11693			6.75	271.06	2.74115	0.33293	1.60668	0.0213466	0.0444415	8.2334	3.04149
11705			6.75	475.122	0.708749	0.0499314	1.47262	0.0278671	0.0508207	14.1945	3.82726
11708			6.75	497.104	7.28765	0.0399926	1.82972	0.0129473	0.0343345	182.225	7.50958
11714			6.75	759.192	0.109645	0.00600449	1.23474	0.0162897	0.0388703	18.2606	4.19066
11721			6.78	218.211	0.304382	0.461873	1.51309	0.00264717	0.0156404	0.659017	-0.601613
11770			6.8	415.136	0.0605411	0.0132311	1.07027	0.0204569	0.0435327	4.57567	2.19398
11773			6.8	460.135	0.449496	0.0246545	1.03247	0.0327701	0.0551389	18.2318	4.18838
11786			6.8	913.215	0.857415	0.0081557	1.52122	0.0132099	0.0347143	105.131	6.71604
11792			6.82	367.208	0.0828454	0.0120427	1.0365	7.25509e-05	0.00258563	6.87929	2.78226
11804			6.82	511.084	0.488712	0.00485401	1.30723	0.0260127	0.0490242	100.682	6.65366
11827			6.84	240.078	2.10288	0.690312	1.44117	0.00475488	0.0210942	3.04627	1.60704
11833			6.84	411.144	0.00250434	0.0156053	1.49631	0.0101685	0.0300568	0.16048	-2.63953
11836			6.84	509.123	0.0759711	0.0201953	1.19826	0.0019284	0.0132328	3.76183	1.91143
11854			6.84	927.195	0.432861	0.0222146	1.76049	0.0125252	0.0337125	19.4854	4.28432
11889			6.89	314.138	13.0909	1.01188	1.87289	0.00235772	0.0147539	12.9372	3.69345
11910			6.89	649.25	2.10284	0.0118657	1.35694	0.00989113	0.0297098	177.22	7.4694
11971			6.96	491.117	0.0685547	0.0165842	1.39389	0.014809	0.0369661	4.13375	2.04745
11986			6.96	971.22	0.391726	0.0649742	1.20456	0.00109761	0.00942682	6.02895	2.59191
12010			6.98	899.235	0.384761	0.00419964	1.36079	0.0422488	0.062228	91.6175	6.51755
12069			7.02	841.23	1.21447	0.297026	1.37461	0.00342581	0.0178203	4.08878	2.03167
12091			7.05	643.161	0.0606783	0.00119609	1.38165	0.030556	0.0532746	50.7306	5.66478
12119			7.07	504.124	0.258967	0.0359912	1.57378	0.00444786	0.0203635	7.19529	2.84705
12136			7.07	957.205	0.436711	0.0892772	1.18723	0.000118439	0.00324495	4.89162	2.29031
12137			7.07	999.214	0.254684	0.00271763	1.52326	0.0389104	0.0596877	93.7156	6.55022
12148			7.09	493.17	0.020606	0.000309527	1.7681	0.00120921	0.00997917	66.5726	6.05686
12178			7.11	463.159	0.0542157	0.00561123	1.44521	0.000319748	0.00498509	9.662	3.27232
12260			7.18	240.078	1.23795	0.15424	1.07367	0.000350255	0.00522891	8.02614	3.00471
12267			7.18	270.088	2.62604	1.23231	1.10396	0.0243432	0.047444	2.13098	1.09152
12271			7.18	457.24	0.00985996	0.00114097	1.42483	0.0367355	0.0581714	8.64174	3.11132
12307			7.2	529.168	0.0170609	0.0576565	1.2819	0.0452134	0.0645259	0.295907	-1.75679
12318			7.2	841.23	0.348765	0.0254883	1.44598	0.00334221	0.0176116	13.6833	3.77435
12332			8.3	497.109	0.414811	0.0599609	1.7751	0.000167457	0.00381017	6.91802	2.79036
12333			7.23	513.265	0.12568	0.0215646	1.43674	0.00286459	0.0163065	5.82809	2.54302
12359			7.25	485.144	0.322522	0.159807	1.27242	0.018889	0.0418361	2.0182	1.01307
12365			7.25	587.154	0.0295336	0.176041	1.3074	0.0476945	0.0663812	0.167765	-2.57549
12370			7.25	729.198	0.740026	0.121448	1.80492	3.04792e-05	0.00167835	6.09334	2.60723
12447			7.32	687.151	0.236724	0.0656475	1.27801	0.0131542	0.0346343	3.60598	1.85039
12495			7.36	555.182	0.0299093	0.00416579	1.28853	0.0496824	0.0678028	7.17973	2.84393
12500			7.36	759.208	6.88553	2.61122	1.59752	0.000225194	0.00427203	2.6369	1.39885
12519			7.38	515.153	2.89339	0.937609	1.5312	0.00191112	0.0131654	3.08593	1.6257
12562			7.43	231.099	0.0456628	0.0016904	1.34996	0.0254255	0.0484729	27.0131	4.75559
12581			7.43	871.24	0.561425	0.11734	1.20983	0.00415906	0.0196538	4.7846	2.2584
12596			7.45	459.125	0.0870683	0.0172292	1.052	0.000517743	0.00626846	5.05352	2.33729
12635			7.47	927.231	0.491185	0.040871	1.82348	0.00653106	0.0245678	12.0179	3.58712
12663			7.5	841.23	0.143225	0.0127938	1.11977	0.00156023	0.0116731	11.1949	3.48476
12692			7.56	205.086	0.295859	0.120685	1.31371	0.0136933	0.0354113	2.4515	1.29367
12694			7.56	247.096	24.4688	6.64367	1.41112	0.00155329	0.011641	3.68302	1.88089
12762			7.63	445.112	0.114938	0.0160764	1.23655	0.0149561	0.0371632	7.14948	2.83784
12809			7.68	617.145	0.338383	0.126144	1.3068	0.0161541	0.038703	2.68251	1.42358
12820			7.68	887.198	2.93492	1.34198	1.13655	0.0373989	0.0586442	2.187	1.12896
12849			7.72	285.075	0.034188	0.0054569	1.54968	0.0469455	0.0658309	6.2651	2.64734
12885			7.74	647.232	3.8657	1.50548	1.73926	0.00115604	0.0097215	2.56776	1.36051
12887			7.74	741.209	3.19025e-11	0.0203443	1.38076	0.0302966	0.0530474	1.56813e-09	-29.2483
12944			7.81	257.076	0.198472	0.0787815	1.2171	0.0235526	0.0466634	2.51927	1.33301
12963			7.81	855.209	5.48334	1.93418	1.39729	0.00756206	0.0262849	2.83497	1.50333
13012			7.86	957.24	0.283942	0.00829079	1.07969	0.00532356	0.0223346	34.2479	5.09794
13058			7.9	627.259	0.00939232	3.04902e-11	1.6873	0.0180256	0.0408994	3.08043e+08	28.1986
13069			7.92	249.111	0.000857649	0.0256696	1.4911	0.0419068	0.0619699	0.0334111	-4.90353
13074			7.92	397.149	22.3838	3.55394	1.47004	0.000717583	0.00734414	6.2983	2.65496
13124			7.97	643.264	0.433969	0.156562	1.64831	0.00500205	0.0216504	2.77187	1.47086
13125			7.97	665.245	0.590604	0.109792	1.60498	0.000551878	0.00644859	5.37932	2.42742
13132			7.97	899.233	0.38757	0.0041837	1.17055	0.0479138	0.0665408	92.638	6.53353
13181			8.01	857.224	0.051803	0.00822917	1.41556	0.000291583	0.00474578	6.29505	2.65422
13215			8.06	497.109	0.268764	0.0663469	1.0363	0.00224051	0.0143659	4.05089	2.01824
13219			8.06	541.094	5.60085	2.15354	1.13985	0.00274592	0.0159491	2.60076	1.37893
13229			8.06	789.146	0.108317	0.0386022	1.02386	0.0280655	0.0510095	2.80599	1.48851
13235			8.08	271.06	1.80461	0.703449	1.13144	0.00416553	0.0196694	2.56538	1.35917
13241			8.08	425.25	0.192422	0.00617113	1.34865	0.0094984	0.0291989	31.181	4.9626
13252			8.08	883.24	0.740214	3.04902e-11	1.96194	0.0300289	0.0528108	2.42771e+10	34.4989
13268			8.1	841.229	0.740713	0.254554	1.17998	0.00388043	0.0189576	2.90985	1.54094
13367			8.24	487.214	0.157148	0.0224447	1.49856	0.0121822	0.0332176	7.00153	2.80767
13378			8.26	421.147	0.935796	0.332917	1.36666	0.0109209	0.0312808	2.8109	1.49103
13401			8.28	525.099	14.3002	6.34245	1.2941	0.0116514	0.0324257	2.25468	1.17292
13412			8.3	1027.21	1.51468	0.548822	1.24413	0.00252994	0.0152914	2.75987	1.4646
13423			8.3	479.102	0.228643	0.0354484	1.28481	0.00756634	0.0262918	6.45002	2.6893
13436			8.3	773.152	0.222986	0.0305204	1.08879	0.00136418	0.0107219	7.30614	2.86911
13456			8.35	308.149	0.0219993	0.0732034	1.25169	0.00584806	0.0233649	0.300523	-1.73445
13476			8.37	287.055	0.208367	0.765218	1.49156	0.0423203	0.0622818	0.272297	-1.87675
13511			8.39	497.234	0.162001	0.00628172	1.10153	0.0320555	0.0545516	25.7893	4.6887
13569			8.44	473.14	0.364643	0.117519	1.34804	0.0282393	0.0511738	3.10284	1.63359
13594			8.44	927.23	0.395257	0.106962	1.02009	0.0128151	0.0341407	3.6953	1.88569
13603			8.46	385.183	0.171678	0.0241684	1.60725	0.0231837	0.0462903	7.10342	2.82851
13609			8.46	525.099	6.39306	3.26151	1.305	0.0222353	0.0453107	1.96015	0.970966
13611			8.46	541.071	0.039167	0.0206346	1.24183	0.0275358	0.0505027	1.89812	0.924574
13628			8.48	217.086	0.00138936	0.0399944	1.57936	0.0133186	0.0348694	0.0347388	-4.84731
13630			8.48	231.049	0.094734	0.0152893	1.06114	0.00589684	0.0234557	6.1961	2.63136
13639			8.48	481.108	0.077687	0.00594844	1.04236	0.0140534	0.0359252	13.0601	3.70709
13652			8.48	971.221	0.172749	0.0860281	1.04056	0.045942	0.0650805	2.00805	1.0058
13660			8.51	275.2	0.912063	0.0846417	1.67614	0.000298613	0.00480395	10.7756	3.42969
13662			8.51	351.214	1.93493	0.405198	1.63732	7.45387e-05	0.0026223	4.77527	2.25558
13728			8.57	427.266	0.537604	0.0658492	1.73617	1.83175e-07	0.000202924	8.16417	3.02931
13813			8.64	481.109	0.260267	0.0628036	1.55003	0.00293903	0.0165235	4.14414	2.05107
13838			8.66	272.063	0.170415	0.0100945	1.13274	0.00240847	0.0149162	16.882	4.07742
13848			8.66	497.104	3.80303	0.0377092	1.87451	0.00729536	0.0258444	100.851	6.65609
13863			8.69	453.208	0.271903	0.0146068	1.09661	0.019308	0.0422979	18.6148	4.21838
13900			8.71	825.235	1.77548	0.71813	1.07582	0.0238855	0.0469952	2.47237	1.30589
13974			8.75	770.277	0.317479	0.00559093	1.20245	0.0167253	0.0393989	56.7847	5.82743
13997			8.78	697.157	0.0547621	0.0114704	1.06526	0.00469983	0.0209665	4.77421	2.25526
14005			8.78	871.24	0.296024	0.136015	1.18528	0.00779451	0.0266734	2.17641	1.12195
14015			8.8	423.234	0.0235922	0.00488322	1.21656	0.00216675	0.0141117	4.83129	2.27241
14023			8.8	639.233	0.0563773	0.0151331	1.60411	0.000884536	0.00834475	3.72542	1.8974
14027			8.8	873.318	0.0618698	0.00374566	1.1078	0.00198248	0.0134404	16.5177	4.04594
14134			8.89	439.229	0.0274868	0.00722703	1.22339	0.0100479	0.0299073	3.80333	1.92726
14138			8.89	515.185	0.00338188	0.0752052	1.22232	0.0390787	0.0598011	0.0449687	-4.47494
14178			9.81	941.246	0.122116	0.0117047	1.10478	0.0103044	0.0302611	10.433	3.38309
14199			8.93	683.468	0.0674516	0.00331323	1.28733	0.0114011	0.0320407	20.3582	4.34754
14215			8.96	195.138	0.418008	0.0731163	1.53538	0.000113148	0.00318491	5.71702	2.51526
14219			8.96	277.216	0.390254	0.056992	1.61587	9.31513e-05	0.00292484	6.84752	2.77558
14220			8.96	285.075	5.82877	2.05614	1.2777	0.0114545	0.0321234	2.83481	1.50325
14222			8.96	295.226	0.954003	0.146287	1.67228	0.000118225	0.00324259	6.52144	2.70519
14224			8.96	353.229	4.42997	1.51755	1.62499	0.000410712	0.00565569	2.91916	1.54555
14228			8.96	497.11	0.344059	0.0865357	1.02979	0.00255944	0.0153806	3.97592	1.99129
14232			8.96	555.109	9.86605	4.7597	1.25155	0.0390242	0.0597645	2.07283	1.0516
14235			8.96	625.253	3.54725	1.02588	1.60717	0.00102327	0.00906439	3.45777	1.78984
14323			9.05	247.096	0.114199	0.0173807	1.10163	0.0145877	0.0366664	6.57042	2.71599
14329			9.05	473.14	2.46312	0.482542	1.56291	0.00379611	0.0187376	5.10447	2.35176
14405			9.11	255.065	0.386106	0.0293546	1.88244	0.000104177	0.00307522	13.1532	3.71734
14411			9.11	369.223	0.0236331	0.00582937	1.4362	0.0207998	0.0438877	4.05414	2.0194
14416			9.11	481.109	3.9711	0.304756	1.86216	0.000138589	0.00350254	13.0304	3.70381
14426			9.11	939.229	0.291957	0.00154985	1.61411	0.00207979	0.0138016	188.377	7.55748
14429			9.11	994.343	0.0480998	0.000552277	1.1656	0.00921731	0.0288182	87.0936	6.4445
14453			9.14	709.151	0.0435481	0.114528	1.11197	0.0419575	0.0620083	0.380241	-1.39501
14456			9.14	821.263	0.0353172	0.00394819	1.05287	0.0472592	0.0660624	8.94515	3.16111
14477			9.16	631.24	0.143347	0.00729761	1.2178	0.0464673	0.0654752	19.643	4.29594
14520			9.18	958.35	0.634934	0.0682614	1.27271	0.00103482	0.00912037	9.30151	3.21747
14525			9.2	261.075	0.223419	0.679216	1.09095	0.0452809	0.0645776	0.328936	-1.60412
14533			9.2	463.192	0.269022	0.0100082	1.43108	0.0333436	0.0556007	26.8803	4.74848
14548			9.52	681.337	0.00322983	0.000176176	1.73312	0.00703855	0.025404	18.333	4.19637
14608			9.27	511.12	0.585217	0.085386	1.76494	2.33263e-05	0.00148896	6.85378	2.7769
14650			9.31	1099.4	0.274672	0.00267439	1.38246	0.000994731	0.00892364	102.705	6.68236
14711			9.65	331.189	0.458969	0.199097	1.22113	0.0323957	0.0548328	2.30526	1.20493
14718			9.36	479.224	0.140628	0.00392283	1.19401	0.037864	0.0589702	35.8487	5.16385
14734			9.36	855.244	0.480675	0.206014	1.05326	0.0437783	0.0634091	2.33321	1.22232
14752			9.38	539.167	0.131903	0.0343364	1.39099	0.0050064	0.0216599	3.84151	1.94167
14765			9.38	883.235	0.0507473	0.000491257	1.39925	0.0492833	0.0675219	103.301	6.69071
14769			9.4	297.079	0.0312382	0.0491517	1.71131	0.000644162	0.00693069	0.635546	-0.653932
14778			9.4	523.285	0.0685891	0.00548856	1.04051	0.0220785	0.0451599	12.4967	3.64348
14796			9.72	609.259	0.0677615	0.0123176	1.17316	0.0283083	0.0512387	5.50121	2.45975
14820			9.45	349.197	0.0927719	0.0159971	1.76519	0.00417114	0.0196829	5.7993	2.53588
14863			9.49	295.226	0.0361859	0.0143927	1.10866	0.0338464	0.0559989	2.51419	1.33009
14888			9.79	958.351	0.0919023	0.0294901	1.19336	0.0376439	0.0588165	3.11637	1.63987
14890			9.81	347.182	0.0843269	0.0123125	1.83754	0.00237156	0.0147985	6.84891	2.77587
14894			9.52	293.21	0.0529244	0.0173874	1.10905	0.029785	0.0525934	3.04384	1.60589
14919			9.52	911.234	0.247825	0.0445072	1.39173	0.000403157	0.00560602	5.5682	2.47721
14928			9.54	334.207	0.00635785	0.000132575	1.54934	0.0253004	0.0483557	47.9567	5.58366
14940			9.54	855.245	0.490343	0.176862	1.27028	0.0432864	0.0630185	2.77246	1.47117
14968			9.56	585.304	0.0719123	0.0100085	1.06383	0.000190978	0.00401889	7.18514	2.84502
15120			9.79	581.155	0.0858813	0.0291454	1.28049	0.0263687	0.0493536	2.94665	1.55908
15130			9.7	539.168	0.113585	0.0255738	1.50308	0.00191727	0.0131894	4.44143	2.15102
15145			9.72	291.195	0.377762	0.0514494	1.65983	0.000114038	0.00319524	7.3424	2.87625
15154			9.72	511.12	3.92744	0.914419	1.69186	5.80217e-05	0.00230327	4.29501	2.10266
15170			9.72	999.25	0.355387	0.00327916	1.77443	0.000792773	0.00781502	108.377	6.75992
15221			9.77	936.369	0.138348	0.0461345	1.38708	0.0257415	0.0487702	2.9988	1.58439
15255			9.81	380.277	0.0233524	0.00547834	1.22322	0.0170868	0.0398274	4.26268	2.09176
15269			9.92	787.22	0.0194913	0.00363295	1.44821	0.00422667	0.0198159	5.36516	2.42362
15285			9.88	407.24	0.124417	0.0224913	1.79491	0.000396363	0.00556051	5.53178	2.46774
15346			9.9	407.075	0.00111444	0.0331373	1.21026	0.0182393	0.0411354	0.0336309	-4.89407
15351			9.92	971.255	0.0907019	0.0165509	1.0138	0.00613281	0.0238841	5.48016	2.45422
15378			9.92	511.252	1.93123e-05	0.0158396	1.34087	0.0483228	0.0668366	0.00121924	-9.6798
15388			9.95	531.256	0.0324875	1.02631	1.57307	0.0469188	0.0658111	0.0316547	-4.98144
15408			9.97	431.217	0.0286245	0.000282368	1.77614	0.00648565	0.0244922	101.373	6.66353
15413			9.99	261.146	0.0370176	0.00394389	1.10109	1.66809e-05	0.00139568	9.38608	3.23052
15423			9.99	277.216	0.0723248	0.0263115	1.30234	0.018109	0.0409919	2.74879	1.45879
