# Supplementary material for: The foundation of the rhubarb industry economy: investigating metabolites disparities of rhubarb between varieties and growing environments on the Tibetan plate
Source: Front Pharmacol. 2024 Sep 27;15:1461523. doi: 10.3389/fphar.2024.1461523 (PMC11467420; doi:10.3389/fphar.2024.1461523)
Supplement: Supplementary file 2 [file Table1.XLSX]

## Sheet: file explanation
Table header name	Describe
id	The unique data number of this substance in this qualitative analysis
MS2 name	Name of the substance obtained from qualitative matching analysis by secondary mass spectrometry
MS2 score	The score for the second level matching is [0,1], the larger the better
rt	Chromatographic retention time of the substance
mz	Mass charge ratio of characteristic ions of the measured substance
MEAN OO	The mean value of the relative quantitative value of the substance in an experimental group within the group comparison
MEAN XX	The mean value of the relative quantitative value of the substance in another experimental group within the group comparison
VIP	The projected importance of the variable obtained from the OPLS-DA model compared with this group of substances
P-VALUE	The P-value obtained by the t-test of this substance compared to this group, P-value=probability that the hypothesis is correct but rejected=number of negative results/total number of results, which is a test probability for the sample data
Q-VALUE	The result of a hypothesis test statistic (P-value) corrected by multiple hypothesis tests. Q-value=probability of being rejected but correct=number of false positive results/number of presumed positive results. It is a test probability for inferences obtained from statistical tests, and is a re statistic of P-value
FOLD CHANGE	The multiple relationship between this substance and the two groups of experiments in this group
LOG_FOLDCHANGE	FOLD CHANGE takes the logarithm based on 2

## Sheet: 1-2
id	MS2 name	MS2 score	rt	mz	MEAN 1	MEAN 2	VIP	P-VALUE	Q-VALUE	FOLD CHANGE	LOG_FOLDCHANGE
9	3-Furancarboxylic acid	1	0.84	111.009	1.61533	4.53547	1.19838	0.00206025	0.0144594	0.356154	-1.48943
10	3-Hydroxy-4-methoxycinnamic acid	1	5.03	193.05	1.29207	0.620181	1.33014	0.00285932	0.0171471	2.08338	1.05892
15	Aloesin	1	2.92	393.118	0.0717974	6.86202	1.39287	0.0317884	0.0540943	0.010463	-6.57856
24	Chrysophanol	1	7.81	253.05	8.00444	35.0634	1.66554	1.04077e-05	0.00192544	0.228285	-2.13109
25	Chrysophanol 8-O-shan-D-glucoside	1	7.81	415.102	11.3809	59.1299	1.69692	0.000354106	0.00569272	0.192473	-2.37727
26	Citric acid	1	0.84	191.02	25.8171	90.9961	1.52318	0.000351629	0.00567664	0.283717	-1.81748
28	D-(+)-Raffinose	1	0.6	549.166	0.132751	1.53975	1.69587	0.00848171	0.0290278	0.0862163	-3.5359
29	D-Fructose	1	0.62	179.056	0.869338	2.12364	1.41438	0.00752019	0.0274075	0.409362	-1.28855
30	D-Sorbitol	1	0.6	181.072	2.31655	0.20041	1.63807	0.0261341	0.0496658	11.5591	3.53095
33	Emodin-8-glucoside	1	7.68	431.097	320.416	725.948	1.74595	0.00020767	0.00444646	0.441376	-1.17992
38	Hamamelitannin	1	3.1	483.077	53.6985	338.382	1.27396	0.0230696	0.0468043	0.158692	-2.6557
46	Polydatin	1	5.08	435.128	1.98077	16.4139	1.70342	0.0224289	0.0461565	0.120677	-3.05078
47	Procyanidin B2	1	2.43	577.134	544.014	1726.79	1.3166	0.000573867	0.00685418	0.315043	-1.66638
51	Rhaponticin	1	5.88	419.133	3.06265	12.4307	1.63629	0.000360892	0.00573611	0.246379	-2.02105
52	Sennidine B	1	10.5	537.081	17.1584	5.02418	1.6326	0.00404284	0.0203091	3.41517	1.77196
54	Sucrose	1	0.62	387.113	38.5315	238.916	1.44986	3.86197e-05	0.00231764	0.161277	-2.63239
55	trans-2-Hydroxycinnamic acid	1	4.31	163.04	2.08865	6.36876	1.40718	0.0426968	0.0608618	0.327952	-1.60844
81			0.53	584.883	0.148676	0.0530122	1.35082	0.0191125	0.0428636	2.80457	1.48778
126			0.55	392.897	0.262778	0.758754	1.51743	0.000359472	0.00572712	0.346328	-1.52979
135			0.55	506.877	0.176975	0.889686	1.69175	8.78626e-05	0.00323012	0.198918	-2.32975
185			0.57	264.928	0.548934	1.41894	1.27251	0.047967	0.0637551	0.386861	-1.37011
186			0.57	278.92	0.539856	1.78761	1.51783	0.000167232	0.00411422	0.301999	-1.72738
192			0.57	398.868	0.0715041	0.269867	1.14287	0.0311844	0.053666	0.264961	-1.91615
195			0.57	424.909	0.0143064	0.00477402	1.44267	0.023658	0.0473833	2.99672	1.58338
205			0.57	694.801	0.0247097	0.137825	1.18718	0.0318818	0.0541597	0.179283	-2.47969
217			0.6	430.155	0.0281622	0.617347	1.49986	0.043663	0.0614232	0.0456181	-4.45425
220			0.6	461.045	0.371398	0.869095	1.1392	0.0387546	0.0584223	0.427339	-1.22655
222			0.6	471.074	0.293513	2.21979	1.48504	0.0153282	0.0389349	0.132226	-2.91893
233			12.84	283.06	20.3396	5.56781	1.48598	0.0317148	0.0540427	3.65307	1.86911
249			0.62	377.085	47.5375	159.119	1.18906	0.0326808	0.05471	0.298754	-1.74297
250			0.62	379.082	15.3798	49.2809	1.2863	0.0479487	0.0637457	0.312085	-1.67999
259			0.62	541.136	0.379692	6.12665	1.80178	0.00533307	0.0230793	0.0619738	-4.0122
278			0.62	683.225	1.61659	29.2435	1.69715	0.00402414	0.0202671	0.0552802	-4.17709
283			0.64	111.009	1.03973	3.55179	1.19248	0.00116826	0.0102588	0.292733	-1.77234
286			0.64	191.02	26.3605	63.1175	1.72519	0.000372833	0.00581013	0.417642	-1.25966
294			0.64	337.077	1.6131	4.59356	1.46976	0.00602637	0.0245294	0.351166	-1.50977
296			0.64	353.071	0.267045	0.765836	1.25818	0.0404247	0.0594809	0.348698	-1.51995
305			0.64	465.094	1.03198	9.0748	1.79192	0.00212375	0.0146987	0.11372	-3.13645
336			0.66	601.137	1.2269	2.29071	1.26525	0.0147359	0.0382842	0.535599	-0.900774
350			0.69	169.015	3.09328	1.57668	1.33415	0.0365408	0.057158	1.96189	0.972244
354			0.69	237.061	0.933736	0.152503	1.53619	0.0136559	0.0370181	6.12275	2.61418
362			0.69	439.084	20.9732	50.8204	1.02875	0.0327233	0.0547389	0.412693	-1.27686
365			0.69	499.129	0.262633	0.867269	1.48333	0.00107297	0.00974278	0.302827	-1.72343
373			0.69	609.124	5.01464	0.240723	1.63972	0.0220135	0.0457264	20.8316	4.3807
378			0.69	641.114	1.69596	2.86662e-09	1.93161	0.0484752	0.0640135	5.91625e+08	29.1401
388			0.69	781.203	0.170464	1.50953	1.58654	0.00698293	0.0264444	0.112925	-3.14657
416			0.73	133.014	2.91557	27.1429	1.6611	0.00925724	0.0304826	0.107416	-3.21872
443			0.8	475.129	0.970027	36.0961	1.7289	0.0017243	0.0130724	0.0268734	-5.21768
446			0.8	513.085	0.0695623	0.958856	1.03485	0.000125519	0.00364914	0.0725472	-3.78494
451			0.8	637.183	0.0239156	1.89388	1.55749	0.0245462	0.0482299	0.0126279	-6.30725
452			0.8	669.081	0.0240023	0.781981	1.2063	0.0117625	0.0345114	0.0306942	-5.02589
498			0.84	685.147	0.0229688	0.310687	1.0824	5.49223e-05	0.0027254	0.0739291	-3.75771
501			0.84	695.188	2.5829e-09	0.0537958	1.40298	0.0363843	0.057065	4.80131e-08	-24.312
514			0.87	129.02	0.21825	0.391336	1.2377	0.0335869	0.055315	0.557705	-0.842425
522			0.87	523.093	0.736881	4.06151	1.76695	0.000825957	0.00842124	0.18143	-2.46251
527			0.89	331.067	110.163	301.459	1.32553	0.000884881	0.00876514	0.365432	-1.45232
528			0.89	429.041	1.96186	5.89997	1.1837	0.00159038	0.0124554	0.332521	-1.58848
536			0.89	663.141	5.23191	52.415	1.39296	0.00174507	0.0131646	0.0998172	-3.32457
547			0.91	465.088	1.03474	24.5282	1.84862	0.0099252	0.0316501	0.0421858	-4.5671
584			0.98	673.183	0.0669988	2.7396	1.24379	0.00254188	0.016123	0.0244557	-5.35368
611			1.02	621.188	1.26593	12.8428	1.47689	0.0471775	0.0633468	0.0985706	-3.3427
652			1.11	493.119	5.84333	49.3291	1.80691	0.00224957	0.0151539	0.118456	-3.07758
658			1.14	359.062	0.143906	0.00170053	1.70332	0.0171393	0.0408991	84.6242	6.403
662			1.14	591.094	0.160883	1.13414	1.7154	0.001679	0.0128682	0.141855	-2.81752
673			1.18	529.096	0.0870848	1.30894	1.70981	0.00268576	0.0165773	0.0665306	-3.90984
674			1.18	561.108	0.31895	1.17669	1.64741	0.000327547	0.0055129	0.271057	-1.88333
678			1.18	627.141	0.00594841	1.66999	1.5574	0.0409312	0.0597964	0.00356194	-8.13312
688			1.2	459.134	0.229951	1.7127	1.06303	0.000587712	0.00692632	0.134262	-2.89687
689			1.2	527.119	0.196291	0.499707	1.1842	0.0233777	0.0471093	0.392813	-1.34809
690			1.2	556.115	0.119608	3.27989	1.76774	0.00375308	0.0196338	0.036467	-4.77726
699			1.23	404.103	3.48938	17.277	1.54172	1.98122e-05	0.00199709	0.201966	-2.30781
725			1.27	631.187	0.376701	14.7328	1.12894	0.000555973	0.00675801	0.0255689	-5.28947
729			1.29	409.094	0.032788	0.19918	1.21071	0.00489966	0.0221707	0.164615	-2.60283
734			1.32	455.101	0.604329	2.84312	1.32851	0.000505839	0.00647393	0.212558	-2.23407
758			1.45	331.067	64.234	301.974	1.59271	0.00453863	0.021348	0.212714	-2.23301
759			1.45	399.054	3.97577	9.05698	1.29685	0.0193949	0.0431257	0.438973	-1.1878
760			1.45	416.043	1.24125	3.04661	1.25119	0.0385807	0.0583263	0.407422	-1.29541
770			1.48	421.062	0.541942	2.32622	1.6253	0.00188876	0.0137782	0.232971	-2.10178
776			1.48	663.14	1.81874	42.1318	1.69015	0.0374615	0.0576951	0.0431679	-4.5339
777			1.48	685.122	0.760981	11.2084	1.53494	0.0286918	0.0517907	0.0678941	-3.88057
781			1.5	367.043	1.4803	6.48776	1.66376	0.0130139	0.0362121	0.228168	-2.13183
782			1.5	394.062	10.5777	44.6528	1.51965	0.0040883	0.0204102	0.236888	-2.07772
786			1.5	621.145	0.398989	5.95643	1.78461	0.0082751	0.0286507	0.0669847	-3.90003
823			1.61	187.061	0.489601	2.86662e-09	1.93253	0.0205236	0.0442138	1.70794e+08	27.3477
836			1.63	167.035	2.19981	0.142779	1.10983	0.025489	0.0490939	15.4071	3.94552
877			1.7	153.02	5.95602	1.32254	1.74886	0.00241969	0.015732	4.50346	2.17103
878			1.7	197.01	1.24745	0.0367146	1.32145	0.0140908	0.037541	33.977	5.08648
887			1.7	465.101	3.40385	18.3297	1.5371	0.0303436	0.0530533	0.185701	-2.42895
915			1.75	505.058	0.898794	12.3615	1.58612	0.0466282	0.0630578	0.0727094	-3.78171
943			1.82	357.058	14.3783	37.3291	1.56656	0.00232062	0.0154003	0.385176	-1.37641
961			1.84	641.115	13.3108	0.988242	1.5423	0.0424656	0.0607252	13.4692	3.75159
968			1.86	351.108	0.00522406	0.37111	1.16224	0.0435001	0.0613296	0.0140768	-6.15053
982			1.91	380.155	0.890959	4.02186	1.30294	0.000512376	0.00650883	0.221529	-2.17443
993			1.93	327.047	0.452935	1.58781	1.44814	0.000404858	0.00599505	0.285257	-1.80966
997			1.93	463.087	0.423145	1.42351	1.69074	8.76632e-05	0.00322785	0.297254	-1.75023
1002			1.93	609.125	17.8783	5.33708	1.25472	0.0478726	0.0637067	3.34982	1.74409
1003			1.93	631.106	0.622165	0.00837049	1.48769	0.0391597	0.0586728	74.3283	6.21584
1016			1.95	435.092	0.333325	0.954092	1.60597	0.00221214	0.0150211	0.349364	-1.5172
1041			14.48	479.277	0.00526851	0.0403282	1.08414	0.0198731	0.0435593	0.130641	-2.93632
1093			10.03	569.144	0.913196	0.00878922	1.40579	0.000503773	0.00646544	103.9	6.69905
1140			10.08	463.232	2.99712	0.900228	1.33316	0.0468354	0.0631673	3.32929	1.73521
1143			10.08	489.226	0.627078	0.0141426	1.41986	0.0254526	0.0490613	44.3396	5.47052
1156			10.08	704.205	0.454391	0.0490656	1.17848	0.0189803	0.0427395	9.26087	3.21115
1162			10.1	1033.26	0.0603317	0.828303	1.48294	0.0167093	0.0404371	0.0728377	-3.77917
1167			10.1	313.144	0.560278	0.00628571	1.47246	0.0344707	0.0558866	89.1353	6.47792
1177			10.1	492.244	1.4107	0.0644393	1.74085	0.0126654	0.0357564	21.8919	4.45232
1214			10.12	727.203	0.216267	0.884555	1.4061	0.0419112	0.0603942	0.244493	-2.03214
1222			10.15	251.164	1.46403	0.105044	1.14773	0.0435097	0.0613351	13.9374	3.80089
1223			10.15	255.066	3.05168	0.275389	1.60238	0.040124	0.0592915	11.0813	3.47006
1235			10.15	612.111	0.914458	0.0362742	1.31633	0.0271633	0.0505473	25.2096	4.6559
1280			10.19	253.071	0.911543	0.0124566	1.16265	0.0175422	0.0413203	73.1774	6.19333
1284			10.19	307.19	0.117355	0.478763	1.60965	0.00713297	0.0267209	0.24512	-2.02844
1304			10.19	609.165	0.0132184	0.15188	1.38207	0.0272659	0.0506332	0.0870322	-3.52231
1342			10.24	270.048	0.898152	0.0897	1.68802	0.000497248	0.00643831	10.0128	3.32378
1356			10.24	703.202	4.52035	1.11691	1.21714	0.0424313	0.0607049	4.04721	2.01693
1359			10.24	699.169	0.378098	1.03872	1.43929	0.00369282	0.0194862	0.364004	-1.45797
1361			10.24	766.197	1.91422	0.207578	1.3694	0.0372808	0.057591	9.22169	3.20503
1373			10.26	354.021	1.50051	0.0955821	1.25249	0.00110049	0.00987232	15.6987	3.97257
1380			10.26	583.124	0.383537	0.0250638	1.4227	1.45116e-05	0.0019332	15.3024	3.93569
1393			10.28	525.116	1.31081	0.0974332	1.31087	0.0407512	0.0596848	13.4534	3.7499
1399			10.3	271.06	3.94011	0.232472	1.56929	0.0485778	0.0640653	16.9488	4.08311
1457			10.37	607.09	61.1097	0.0121485	1.59397	0.0411617	0.0599385	5030.22	12.2964
1488			10.39	445.18	0.158159	0.438553	1.41126	0.00169996	0.0129632	0.360639	-1.47137
1492			10.39	527.133	44.5899	1.80438	1.7397	0.0494211	0.0644858	24.712	4.62714
1518			10.44	249.149	3.9018	0.67585	1.35288	0.0482758	0.0639125	5.77318	2.52937
1533			10.44	591.095	64.9691	0.0137157	1.58913	0.0322837	0.0544385	4736.83	12.2097
1535			10.44	659.082	1.51194	0.00164652	1.16493	0.0372342	0.0575641	918.269	9.84277
1572			10.48	665.337	0.0417977	1.49038	1.36184	0.0105741	0.0327158	0.0280451	-5.15611
1573			10.48	685.191	0.169617	0.769436	1.5496	0.00109072	0.00982669	0.220444	-2.18152
1591			10.5	559.062	2.45622	0.891132	1.64975	0.00121501	0.0105213	2.75629	1.46273
1594			10.5	621.106	9.93719	0.0288848	1.39322	0.0343561	0.0558135	344.028	8.42638
1621			10.53	727.202	0.0973643	0.342788	1.43697	0.0302085	0.052953	0.284037	-1.81585
1634			10.55	377.194	1.10236	2.13804	1.40109	0.0108798	0.0331961	0.515593	-0.955695
1636			10.55	395.149	0.158927	0.0054316	1.41485	0.0334566	0.0552292	29.2596	4.87084
1668			10.57	547.159	0.012889	0.299032	1.52688	8.55236e-05	0.00320307	0.0431025	-4.53609
1681			10.59	463.232	0.940697	0.208604	1.336	0.0452677	0.0623238	4.50949	2.17296
1683			10.59	545.238	1.41662	0.231935	1.47492	0.0244552	0.0481447	6.10781	2.61065
1694			10.62	311.055	63.9631	31.5907	1.42325	0.00910216	0.0302006	2.02474	1.01774
1710			10.64	529.216	0.919792	0.0726364	1.12698	0.0134655	0.0367835	12.663	3.66254
1711			10.64	539.245	7.3547	1.01379	1.43086	0.00808879	0.0283555	7.25469	2.85891
1716			10.64	805.302	0.313369	2.86662e-09	1.65293	0.0371332	0.0575055	1.09316e+08	26.7039
1736			10.68	311.222	2.45867	10.56	1.61406	1.5143e-05	0.00193402	0.23283	-2.10265
1777			10.73	379.209	0.547241	2.42491	1.71626	6.29568e-06	0.00190775	0.225675	-2.14768
1790			10.73	565.279	0.341166	1.65991	1.45339	0.00952459	0.0309589	0.205532	-2.28256
1837			10.77	543.28	0.131634	0.00708618	1.42821	0.0149394	0.038511	18.5761	4.21538
1851			10.79	327.086	0.388582	0.0425951	1.5854	0.0416046	0.060209	9.1227	3.18946
1869			10.82	275.128	0.466549	0.0632273	1.13939	0.0471598	0.0633376	7.37891	2.88341
1894			10.84	309.206	1.60291	5.11674	1.36673	0.0186866	0.0424599	0.313269	-1.67453
1895			10.84	339.05	0.0896886	0.0193014	1.07855	0.0212751	0.0449427	4.64673	2.21622
1897			10.84	377.193	0.359648	1.22201	1.42039	0.0181155	0.0419014	0.294309	-1.7646
1906			10.84	513.167	0.0195073	0.154651	1.05971	0.000124284	0.00363334	0.126137	-2.98694
1913			10.84	771.191	0.652402	2.30901	1.3069	0.00806366	0.0283151	0.282547	-1.82344
1914			10.84	793.173	0.084674	0.507355	1.44325	0.000435011	0.00615308	0.166893	-2.583
1915			10.84	815.154	0.00372871	0.0844948	1.69036	0.0139796	0.037409	0.0441295	-4.50211
1925			10.86	499.323	0.0458792	0.0016907	1.46471	0.028835	0.0519034	27.1363	4.76215
1964			10.91	477.32	0.377473	0.0136752	1.36771	0.00601949	0.0245146	27.6027	4.78674
1965			10.91	523.232	1.88344	0.1071	1.10664	0.0291349	0.0521374	17.5859	4.13634
1977			10.91	675.243	0.892634	0.0567696	1.11645	0.0479172	0.0637296	15.7238	3.97488
1979			10.91	707.173	0.280752	1.13155	1.47514	0.00330289	0.018466	0.248113	-2.01093
2036			10.97	194.082	0.177719	0.292327	1.26409	0.0159433	0.0396013	0.607946	-0.717984
2044			10.97	360.274	0.508309	1.23255	1.28777	0.0328491	0.0548239	0.412403	-1.27787
2079			11	565.279	0.0642951	0.38267	1.04694	0.0298757	0.0527038	0.168017	-2.57332
2086			11.02	253.05	0.749023	0.135329	1.58727	0.0174669	0.0412425	5.53485	2.46854
2101			11.02	669.196	0.049185	0.267584	1.1124	0.00788939	0.0280313	0.183811	-2.4437
2105			11.02	737.182	2.5829e-09	0.0341126	1.9317	0.0201476	0.0438382	7.57169e-08	-23.6548
2151			11.13	245.081	0.307711	8.93507	1.73984	0.0232804	0.0470135	0.0344385	-4.85983
2152			11.13	489.153	0.0111831	0.894541	1.25426	0.015617	0.0392417	0.0125015	-6.32176
2200			11.22	669.196	0.439349	2.13941	1.46647	0.000712418	0.00770083	0.20536	-2.28377
2222			17.27	467.314	0.196979	0.0033003	1.37518	0.0373229	0.0576154	59.6853	5.8993
2230			11.26	449.215	0.224911	0.608468	1.35381	0.0021174	0.0146751	0.369635	-1.43583
2242			11.26	677.185	1.66889	4.87555	1.06947	0.030585	0.0532311	0.342298	-1.54668
2326			11.35	711.206	0.650455	2.07387	1.34517	0.0406512	0.0596226	0.313642	-1.67281
2328			11.35	755.197	0.114519	0.736269	1.23736	0.00515049	0.0227064	0.155539	-2.68465
2329			11.35	777.178	0.149373	0.652535	1.2726	0.0363041	0.0570171	0.228911	-2.12714
2334			11.38	285.04	1.907	0.596284	1.36924	0.00934768	0.0306451	3.19814	1.67723
2337			11.38	370.017	0.0607287	0.00381032	1.12449	0.0187383	0.0425094	15.938	3.9944
2354			11.4	311.222	9.13523	18.0225	1.05817	0.0198685	0.0435551	0.50688	-0.980283
2357			11.4	369.179	0.0731086	0.213027	1.36591	0.00122976	0.0106026	0.343189	-1.54292
2358			11.4	379.209	1.48644	3.70567	1.26115	0.00184496	0.0135954	0.401125	-1.31788
2360			11.4	447.195	0.487215	1.28062	1.3468	0.00101625	0.00946557	0.380451	-1.39422
2367			11.4	515.183	0.179618	0.577479	1.39464	0.000444655	0.00620069	0.311037	-1.68484
2373			11.4	600.16	0.00948973	0.0695996	1.13664	0.00330284	0.0184659	0.136348	-2.87464
2376			11.4	721.363	0.318198	2.50805	1.78615	0.0171301	0.0408893	0.126871	-2.97857
2378			11.4	685.189	0.0184668	0.103524	1.65113	0.00451766	0.0213068	0.178383	-2.48695
2380			11.4	713.418	0.00605482	0.0851303	1.46468	0.0262271	0.0497471	0.0711242	-3.81352
2383			11.4	738.355	0.0101018	0.119661	1.26957	0.037192	0.0575396	0.08442	-3.56627
2419			11.44	469.281	0.00933543	0.049225	1.30323	0.037984	0.0579927	0.189648	-2.3986
2443			11.47	785.206	0.0257376	0.166912	1.43836	0.00831951	0.02872	0.154199	-2.69714
2444			11.47	807.188	0.0202919	0.192458	1.54717	0.0129871	0.0361776	0.105436	-3.24557
2457			11.49	717.29	0.0390057	0.514769	1.11398	0.0105196	0.0326287	0.0757731	-3.72217
2493			11.54	577.267	0.00832718	0.110543	1.42069	0.0307597	0.0533589	0.0753299	-3.73063
2513			11.56	565.278	0.338484	1.42837	1.41238	0.0242533	0.0479543	0.236972	-2.07721
2516			11.56	587.26	0.00545411	0.163736	1.43517	0.0110595	0.0334724	0.0333103	-4.90789
2520			11.58	283.024	0.356324	0.100582	1.51992	0.00429369	0.0208518	3.54264	1.82482
2544			11.6	477.32	0.55373	0.00146547	1.63256	0.00709316	0.0266481	377.851	8.56168
2568			11.63	441.166	0.0528228	0.018545	1.1862	0.0344052	0.0558448	2.84835	1.51013
2570			11.63	468.185	0.0479622	0.00152179	1.49268	0.0468461	0.0631729	31.5169	4.97805
2576			11.63	721.363	0.774604	10.1405	1.82181	0.00368495	0.0194668	0.0763873	-3.71052
2577			11.63	711.333	0.0570017	0.63884	1.76054	0.00192158	0.0139126	0.0892268	-3.48638
2578			11.63	738.353	0.0440843	0.565826	1.77613	0.00418854	0.0206288	0.0779113	-3.68202
2579			11.63	741.217	0.0690375	0.398521	1.06602	0.0036139	0.0192891	0.173234	-2.5292
2581			11.63	785.209	2.5829e-09	0.0715746	1.93758	0.0069148	0.0263169	3.60869e-08	-24.724
2582			11.63	789.35	0.0519718	1.1464	1.81434	0.00208366	0.0145484	0.0453348	-4.46324
2585			11.63	857.337	0.00565398	0.257747	1.55414	0.00491241	0.0221986	0.0219362	-5.51055
2587			11.65	171.102	1.27458	0.155532	1.56484	0.0162829	0.0399681	8.19497	3.03474
2589			11.65	325.201	2.50196	0.21045	1.59984	0.0147994	0.0383554	11.8886	3.57151
2590			11.65	356.036	0.000712296	0.015307	1.10632	0.0370689	0.0574681	0.0465339	-4.42557
2595			11.65	393.188	1.52549	0.142711	1.63193	0.00967578	0.0312229	10.6894	3.41811
2596			11.65	410.177	0.317008	0.017023	1.1615	0.0109767	0.0333456	18.6223	4.21896
2597			11.65	453.245	0.368181	0.0762864	1.50818	0.0338556	0.0554907	4.82629	2.27092
2598			11.65	461.174	0.524875	0.0474376	1.50798	0.0111517	0.0336124	11.0645	3.46787
2602			11.65	529.162	0.240195	0.00946984	1.52024	0.0137433	0.0371247	25.3642	4.66472
2613			11.67	315.253	0.527498	0.439884	1.23163	0.037915	0.0579537	1.19918	0.262043
2615			11.67	383.159	0.104998	0.00307351	1.10833	0.0143317	0.0378229	34.1623	5.09433
2620			11.67	520.907	0.196258	0.403429	1.23868	0.0029358	0.017388	0.486476	-1.03956
2621			11.67	521.232	0.0883872	0.00479094	1.45588	0.0212065	0.0448773	18.4488	4.20546
2625			11.67	605.217	0.172104	0.0109193	1.44918	0.0473084	0.0634151	15.7615	3.97833
2629			11.69	285.206	1.11246	0.189858	1.66605	0.00258469	0.0162555	5.85943	2.55076
2632			11.69	307.188	0.509241	0.166	1.47705	0.00690593	0.0263002	3.06772	1.61717
2636			11.69	375.175	0.111085	0.026911	1.62417	0.000464306	0.00629363	4.12785	2.04539
2641			11.69	474.26	1.57264	0.59108	1.0188	0.049125	0.0643392	2.66062	1.41176
2669			11.74	562.313	1.1118	2.47703	1.13697	0.0194805	0.0432042	0.448842	-1.15572
2670			11.74	579.303	0.046713	0.131749	1.30376	0.00514624	0.0226976	0.354561	-1.49589
2674			11.74	630.301	0.164115	0.413451	1.22402	0.00741562	0.0272258	0.39694	-1.33301
2677			11.74	885.431	0.0665496	0.871402	1.03966	1.8833e-05	0.00198487	0.0763707	-3.71084
2706			11.78	401.231	1.50645	0.0210237	1.07597	0.0400123	0.0592207	71.6548	6.16299
2712			11.78	445.221	0.0121536	0.294104	1.50695	0.0303709	0.0530735	0.0413239	-4.59688
2728			11.81	415.268	1.23069	3.27774	1.20582	0.00596427	0.0243951	0.375469	-1.41324
2730			11.81	487.145	0.0247053	0.0890519	1.57318	0.000841476	0.00851376	0.277426	-1.84983
2739			11.83	351.169	0.240104	0.899938	1.38923	1.7765e-05	0.00197021	0.266801	-1.90616
2740			11.83	361.198	4.56519	11.8957	1.40463	0.00030362	0.0053358	0.383768	-1.38169
2743			11.83	419.157	0.202259	0.441323	1.2311	0.0446773	0.0619969	0.458301	-1.12563
2744			11.83	429.185	1.48809	4.07131	1.36278	0.000154581	0.00398895	0.365507	-1.45203
2748			11.83	497.172	0.515069	1.55364	1.46725	4.64473e-05	0.00253278	0.331524	-1.59281
2751			11.83	565.159	0.203832	0.605117	1.40259	8.52668e-05	0.00320004	0.336847	-1.56983
2752			11.83	582.15	0.0791374	0.199164	1.21039	0.0485394	0.0640459	0.397348	-1.33152
2755			11.83	697.154	0.0834534	0.241111	1.15555	0.0131503	0.0363869	0.346121	-1.53065
2760			11.85	293.211	20.9405	64.9937	1.35772	0.000297275	0.00528619	0.322193	-1.634
2763			11.85	378.189	0.633944	1.74677	1.38119	0.000291646	0.00524118	0.362923	-1.46226
2768			11.85	561.254	0.247017	0.0119683	1.5217	0.0151932	0.0387892	20.6393	4.36733
2776			11.87	309.206	1.86374	3.12107	1.22761	0.0341901	0.055707	0.597148	-0.743839
2788			11.87	557.271	1.19155	0.320032	1.3694	0.00557861	0.0235598	3.72322	1.89655
2829			11.94	271.227	0.421796	0.0915695	1.58118	0.00770434	0.0277224	4.6063	2.20361
2866			11.96	457.279	0.540159	0.00492756	1.52222	0.0387146	0.0584002	109.62	6.77637
2868			11.96	499.289	62.2942	1.36871	1.21729	0.029822	0.0526632	45.5131	5.50821
2875			11.96	567.282	9.06389	3.29205	1.41128	0.0107469	0.032989	2.75326	1.46114
2877			11.96	584.267	3.38616	0.0795615	1.2469	0.0251948	0.048828	42.5603	5.41144
2881			11.96	635.265	1.86428	0.188994	1.78569	0.00431109	0.0208881	9.86426	3.30221
2883			11.96	757.307	0.00563897	0.296325	1.46354	0.00581108	0.0240582	0.0190297	-5.71561
2900			11.99	703.251	0.579144	0.0456854	1.15984	0.00634872	0.025206	12.6768	3.66412
2911			12.03	589.276	0.140726	0.428929	1.2436	0.0267159	0.0501687	0.328086	-1.60785
2912			12.03	723.379	1.74066	6.21923	1.78182	0.000106631	0.00341576	0.279883	-1.8371
2914			12.03	740.368	0.115099	0.31009	1.63884	0.010646	0.0328299	0.37118	-1.42981
2930			12.05	647.326	1.99984	32.3511	1.48623	0.00415052	0.0205466	0.0618167	-4.01586
2931			12.05	637.297	0.136758	1.91394	1.51318	0.00208977	0.0145715	0.0714538	-3.80684
2935			12.05	664.316	0.173538	2.94939	1.64727	0.00831708	0.0287163	0.0588386	-4.08709
2936			12.05	715.314	0.115789	3.63073	1.13828	0.00107438	0.00974948	0.0318915	-4.97068
2961			12.12	431.218	3.50173	10.0011	1.21397	0.00966692	0.0312075	0.350136	-1.51401
2964			12.12	476.276	2.57194	1.13225	1.17513	0.0286908	0.05179	2.27153	1.18367
2965			12.12	499.206	0.561327	1.70417	1.27122	0.00452072	0.0213128	0.329385	-1.60215
2968			12.12	544.264	0.56165	0.234944	1.21322	0.0189545	0.0427151	2.39057	1.25736
2969			12.12	561.254	0.0775579	0.0211157	1.14432	0.0155064	0.039125	3.673	1.87696
2970			12.12	567.194	0.176859	0.631426	1.24153	0.00102298	0.0094992	0.280095	-1.83601
2989			12.17	393.203	0.171987	0.463366	1.2465	0.00941519	0.0307655	0.371169	-1.42985
3012			12.19	542.248	0.831267	0.0922224	1.66093	0.0426785	0.060851	9.01372	3.17212
3025			12.21	398.196	0.0767642	0.00198324	1.3812	0.0498698	0.0647059	38.7064	5.2745
3037			12.23	291.196	2.55517	6.41228	1.54722	0.00162573	0.0126222	0.398481	-1.32742
3040			12.23	325.07	0.443223	0.084024	1.7389	0.00407022	0.0203701	5.27495	2.39916
3041			12.23	326.078	1.04295	0.116331	1.68621	0.0268063	0.0502458	8.96537	3.16436
3048			12.23	410.046	0.257052	0.052963	1.65758	0.0112756	0.0337988	4.85343	2.279
3053			12.23	485.122	2.5829e-09	0.00704721	1.62185	0.00656641	0.0256443	3.66514e-07	-21.3796
3058			12.23	567.235	0.0784988	0.208974	1.3478	0.023371	0.0471028	0.375639	-1.41258
3073			12.26	311.222	4.36303	1.45145	1.25278	0.0351029	0.0562846	3.00597	1.58783
3075			12.26	333.203	1.37788	0.403632	1.29655	0.0311899	0.0536699	3.4137	1.77133
3114			12.28	723.379	1.23054	10.9651	1.84867	0.00708657	0.026636	0.112223	-3.15556
3119			12.3	427.173	0.0555426	0.302312	1.69028	0.000619912	0.00708691	0.183726	-2.44437
3120			12.3	431.217	16.6651	64.5513	1.43094	0.000327551	0.00551293	0.258169	-1.95361
3131			12.32	499.205	1.53508	7.36458	1.35597	6.12268e-05	0.0028476	0.208441	-2.26229
3133			12.32	567.187	0.906981	2.55856	1.44261	0.000210425	0.00446599	0.354489	-1.49619
3135			12.32	589.174	0.175723	0.888988	1.06396	0.00244903	0.0158277	0.197666	-2.33886
3150			12.34	612.25	0.510057	0.170939	1.21284	0.0411675	0.059942	2.98386	1.57718
3197			12.41	455.264	0.774068	0.0722535	1.08596	0.0266338	0.0500985	10.7132	3.42132
3202			12.41	576.301	0.0451284	0.106501	1.41141	0.0287441	0.0518319	0.423737	-1.23876
3212			12.43	559.311	1.14034	1.93211	1.28162	0.0377845	0.0578797	0.590204	-0.760714
3236			12.48	448.191	0.455456	0.983564	1.23595	0.0258823	0.0494445	0.463067	-1.11071
3290			12.55	649.377	1.34208	4.58527	1.21825	0.0132067	0.0364586	0.292694	-1.77254
3304			12.57	537.116	0.945274	0.376763	1.2249	0.0447802	0.0620543	2.50894	1.32708
3325			12.61	379.154	0.3194	0.58482	1.31913	0.00724298	0.0269198	0.546151	-0.872627
3354			12.64	323.222	0.310604	0.0104725	1.50363	0.00554032	0.0234864	29.6589	4.89039
3357			12.64	407.218	0.610571	1.37731	1.36958	0.00392714	0.020046	0.443308	-1.17362
3384			12.68	311.222	0.266218	0.545747	1.07573	0.0409897	0.0598326	0.487804	-1.03563
3386			12.68	379.208	0.326966	0.629474	1.05446	0.0359074	0.0567786	0.519428	-0.945005
3391			12.68	448.193	0.0533637	0.144223	1.05991	0.00465337	0.0216164	0.370007	-1.43437
3397			12.68	496.266	3.59955	0.240179	1.67948	0.0391133	0.0586426	14.987	3.90564
3399			12.68	518.248	0.55864	0.0178848	1.24339	0.0284095	0.0515667	31.2355	4.96511
3401			12.68	567.177	0.0528029	0.152794	1.44001	0.00952777	0.0309645	0.345581	-1.5329
3410			12.7	439.269	0.0110376	0.207466	1.25189	0.00527821	0.0229687	0.0532017	-4.23238
3413			12.7	485.274	0.387303	1.73578	1.29465	0.00756437	0.0274835	0.223129	-2.16405
3429			12.73	522.281	0.134394	0.00190755	1.72642	0.0197202	0.0434219	70.454	6.13861
3431			12.73	535.346	0.349275	0.0270471	1.20797	0.010507	0.0326086	12.9136	3.69082
3433			12.73	649.342	11.5266	68.7564	1.30653	0.00274897	0.0167887	0.167644	-2.57653
3435			12.73	639.313	0.63376	3.14797	1.1279	0.00390159	0.0199867	0.201324	-2.31241
3436			12.73	666.332	0.826569	5.21579	1.26081	0.0182979	0.042082	0.158474	-2.65768
3437			12.73	717.33	1.29881	8.34932	1.39587	0.00213134	0.0147269	0.155558	-2.68447
3439			12.73	707.301	0.0728436	0.58133	1.25241	0.00129782	0.0109689	0.125305	-2.99648
3440			12.73	734.32	0.0218715	0.207044	1.42978	0.00312903	0.0179709	0.105637	-3.24281
3460			12.75	699.379	1.14971	5.03044	1.76985	0.0296179	0.0525085	0.22855	-2.12942
3461			12.75	775.285	0.00930371	0.0958548	1.44041	0.0152671	0.0388691	0.0970605	-3.36497
3483			12.79	297.242	8.1079	3.34911	1.33667	0.020389	0.0440802	2.42091	1.27555
3485			12.79	365.229	1.40711	0.6319	1.2649	0.0202445	0.0439358	2.22679	1.15497
3491			12.79	725.394	0.928985	2.92248	1.46176	0.0271426	0.0505299	0.317875	-1.65347
3519			12.84	368.037	5.11161	2.18367	1.29243	0.0426932	0.0608597	2.34083	1.22702
3534			12.84	589.11	5.95919	1.24005	1.40546	0.0493561	0.0644537	4.80559	2.26471
3554			12.86	867.478	0.290866	0.738372	1.00078	0.0343752	0.0558256	0.393928	-1.344
3586			12.9	563.268	0.157087	0.0225996	1.35583	0.000825844	0.00842057	6.95091	2.7972
3604			12.95	457.279	0.769789	0.0126505	1.37455	0.0265119	0.0499937	60.8502	5.92719
3621			12.97	395.219	1.03249	2.56063	1.04733	0.0340121	0.0555923	0.403218	-1.31037
3624			12.97	463.206	0.108432	0.379177	1.24336	0.000229359	0.00467077	0.285966	-1.80608
3628			12.97	497.274	0.910376	0.000172629	1.79121	0.00472286	0.0217758	5273.58	12.3646
3632			12.97	637.341	0.0228115	0.364183	1.28676	0.0168126	0.0405493	0.0626374	-3.99683
3658			13.04	569.208	5.68284	10.2722	1.01803	0.0339172	0.0555307	0.553228	-0.854055
3676			13.06	625.342	1.49682	5.44578	1.22604	0.0184084	0.0421904	0.274858	-1.86324
3678			13.06	725.394	1.62449	7.54048	1.74177	0.0171833	0.0409456	0.215436	-2.21467
3683			13.11	297.243	7.19079	3.40961	1.59195	0.00506579	0.0225286	2.10898	1.07654
3706			13.17	597.291	0.755559	1.81809	1.29022	0.0344584	0.0558787	0.415578	-1.26681
3714			13.19	506.323	0.424931	0.164403	1.27492	0.0374125	0.057667	2.5847	1.36999
3744			13.24	527.32	0.421232	2.86662e-09	1.9356	0.0197505	0.0434492	1.46944e+08	27.1307
3751			3.48	503.117	0.250779	1.52828	1.06247	0.0402593	0.0593769	0.164092	-2.60742
3756			13.26	490.335	0.945311	0.0728526	1.06596	0.027001	0.0504108	12.9757	3.69774
3785			13.31	625.342	4.67055	43.7928	1.37836	0.015008	0.0385868	0.106651	-3.22903
3786			13.31	585.303	0.658599	0.181239	1.1957	0.0232332	0.0469669	3.63386	1.8615
3794			13.31	761.318	0.175397	1.3378	1.04542	0.00673083	0.0259661	0.131108	-2.93117
3845			13.46	415.305	0.435502	0.120869	1.51235	0.00111481	0.00994951	3.60309	1.84923
3848			13.46	505.3	2.31112	1.16922	1.36324	0.0162108	0.0398909	1.97663	0.983045
3874			13.53	410.238	0.658048	2.20299	1.33059	0.000762942	0.00803114	0.298706	-1.7432
3878			13.53	477.26	0.033444	0.212619	1.26785	0.0153598	0.0389687	0.157296	-2.66845
3904			13.57	477.221	1.42858	3.28562	1.46158	0.00109888	0.00986483	0.434798	-1.20158
3924			13.64	395.242	0.0141968	0.189962	1.1006	0.00298555	0.0175415	0.0747349	-3.74207
3932			13.64	651.358	2.73423	43.4315	1.59982	0.0129005	0.0360653	0.0629551	-3.98953
3933			13.64	641.329	0.133226	2.07372	1.48061	0.0171859	0.0409483	0.064245	-3.96027
3934			13.64	719.345	0.349008	5.66661	1.01018	0.0123068	0.0352733	0.0615903	-4.02115
3935			13.64	709.318	0.0249015	0.560341	1.20479	0.000625148	0.00711211	0.0444398	-4.492
3942			13.66	668.348	0.123849	2.41783	1.07469	0.0188191	0.0425866	0.0512231	-4.28706
3944			13.66	787.332	0.0908096	1.3437	1.02836	0.00928181	0.0305269	0.0675818	-3.88722
3978			13.73	477.261	0.00985798	0.180018	1.56299	0.0377015	0.0578325	0.0547612	-4.1907
3979			13.73	487.289	0.275738	1.05269	1.23939	0.0298017	0.0526479	0.261936	-1.93272
3994			13.75	459.295	2.71517	0.0957006	1.05663	0.0276087	0.0509175	28.3715	4.82637
4015			13.8	409.234	44.8549	127.287	1.25685	0.00138575	0.0114298	0.352392	-1.50475
4017			13.8	477.221	7.11427	18.2226	1.23166	0.00144759	0.0117511	0.39041	-1.35694
4021			13.8	527.284	1.80471	0.0205454	1.2917	0.00622253	0.0249451	87.84	6.45681
4025			13.8	567.19	1.00139	2.27832	1.10364	0.00484201	0.0220435	0.439528	-1.18597
4028			13.8	635.178	0.496984	1.5551	1.21314	0.000103158	0.0033851	0.319584	-1.64573
4034			13.82	467.192	0.379008	1.31581	1.16313	0.0126264	0.0357046	0.288041	-1.79565
4081			13.94	461.36	0.0874541	0.0163426	1.20134	0.00879363	0.0296265	5.35129	2.41989
4090			13.96	435.25	7.15714	19.3819	1.30623	0.00506416	0.0225252	0.369269	-1.43725
4092			13.96	491.335	0.628437	0.0316495	1.21763	0.0061185	0.0247262	19.8561	4.31151
4093			13.96	503.237	1.26837	3.34863	1.3187	0.0046796	0.0216769	0.378774	-1.40059
4097			13.96	571.224	0.445251	1.33504	1.35268	0.000467255	0.00630713	0.333512	-1.58419
4112			13.98	492.308	0.0896646	0.00938169	1.44839	0.0463231	0.0628954	9.55741	3.25662
4117			14.01	397.258	0.224874	0.818325	1.30438	0.00228177	0.0152665	0.274797	-1.86356
4120			14.01	513.305	0.00477444	2.86662e-09	1.64815	0.0292325	0.0522129	1.66553e+06	20.6675
4126			14.03	527.32	0.0573899	0.00285397	1.31338	0.0356038	0.0565937	20.1088	4.32975
4132			14.05	321.243	0.508856	0.162651	1.0688	0.039387	0.0588202	3.12851	1.64547
4136			14.05	727.407	0.0214893	0.0921815	1.45517	0.0187513	0.0425219	0.23312	-2.10086
4154			14.1	639.357	0.0426195	0.472855	1.28185	0.020728	0.044415	0.0901323	-3.47181
4162			14.12	417.284	0.0400157	0.136401	1.17376	0.0349015	0.0561587	0.293369	-1.76921
4165			14.12	463.289	0.815367	2.96329	1.32299	0.0141287	0.0375856	0.275156	-1.86168
4205			14.21	435.25	40.172	97.2588	1.19601	0.0184547	0.0422355	0.413042	-1.27564
4216			14.21	667.292	0.24516	0.122902	1.03843	0.038005	0.0580046	1.99475	0.99621
4223			14.23	493.208	0.390206	1.10074	1.18828	0.00339193	0.0187095	0.354495	-1.49616
4227			14.23	503.237	6.28328	13.9846	1.17569	0.0163231	0.0400109	0.4493	-1.15425
4229			14.23	520.227	0.585606	1.38566	1.23971	0.0100175	0.0318057	0.422619	-1.24257
4230			14.23	571.224	2.072	5.52982	1.20388	0.0267092	0.0501629	0.374696	-1.41621
4245			14.27	363.25	0.449446	0.186165	1.31211	0.0318699	0.0541514	2.41424	1.27157
4250			14.3	547.326	1.90119	0.164495	1.46915	0.0476513	0.0635928	11.5577	3.53078
4267			14.36	629.367	0.210809	0.00117031	1.41046	0.0343207	0.0557908	180.131	7.4929
4282			14.41	376.283	0.0824666	0.142527	1.2996	0.0179893	0.0417754	0.578603	-0.789355
4283			14.41	405.185	0.173072	0.0204306	1.4491	0.033039	0.0549516	8.47122	3.08257
4286			14.41	575.333	0.0870007	0.274861	1.21043	0.0267998	0.0502402	0.316526	-1.6596
4292			14.43	465.32	0.659268	0.0706573	1.67615	0.00205183	0.0144271	9.33051	3.22196
4293			14.43	533.308	0.0887869	2.86662e-09	1.93681	0.00385829	0.0198853	3.09727e+07	24.8845
4306			14.45	508.311	0.0367328	2.86662e-09	1.92744	0.017409	0.0411823	1.2814e+07	23.6112
4317			14.48	433.291	0.0309476	0.00027712	1.24694	0.0160321	0.0396981	111.676	6.80317
4318			14.48	441.299	0.18255	0.000316094	1.59195	0.00333873	0.0185648	577.519	9.17372
4327			14.48	523.101	0.127752	0.0130986	1.62669	0.0409038	0.0597795	9.75307	3.28586
4338			14.5	255.232	0.0825064	0.292175	1.2028	0.0115279	0.0341718	0.282388	-1.82425
4341			14.5	480.28	0.136452	0.329685	1.00953	0.0475495	0.0635402	0.413886	-1.27269
4352			14.52	395.242	0.00796742	0.212195	1.30074	0.0443939	0.0618382	0.0375476	-4.73514
4353			14.52	459.309	0.95391	0.0561098	1.78639	0.0215867	0.0452761	17.0008	4.08753
4360			14.52	549.279	0.0865983	0.00576523	1.35375	0.0267278	0.0501788	15.0208	3.90889
4363			14.54	665.373	0.0552195	0.556207	1.52254	0.00270129	0.0166297	0.0992787	-3.33237
4366			14.57	397.258	0.0401552	0.493578	1.02077	0.0039025	0.0199888	0.0813554	-3.61962
4370			14.57	465.245	0.00741682	0.114606	1.49171	0.00444888	0.0211699	0.0647159	-3.94974
4371			14.57	469.255	0.544984	0.123019	1.18354	0.0393537	0.0587987	4.43007	2.14733
4387			14.59	311.258	0.0133986	0.0747197	1.10146	0.0209159	0.0445979	0.179319	-2.4794
4388			14.59	457.163	0.031784	0.0940522	1.27907	0.0377244	0.0578455	0.33794	-1.56516
4391			14.59	479.147	0.010261	0.0615375	1.6177	0.011078	0.0335006	0.166743	-2.5843
4392			14.59	505.25	0.00274602	0.0285303	1.2666	0.00621885	0.0249374	0.0962495	-3.37708
4393			14.59	506.322	0.254214	0.0518161	1.49683	0.021246	0.044915	4.90609	2.29457
4394			14.59	547.137	0.00623892	0.0541777	1.09004	0.013837	0.037238	0.115156	-3.11833
4397			14.61	281.248	0.0149926	0.145516	1.11816	0.0359993	0.0568341	0.103031	-3.27885
4398			14.61	316.946	1.02702	1.29182	1.06867	0.0471866	0.0633515	0.795021	-0.330935
4403			14.61	489.305	0.417464	1.76261	1.4481	0.035389	0.0564618	0.236845	-2.07799
4406			14.64	506.296	0.00658139	0.0859146	1.61603	0.0193956	0.0431263	0.0766039	-3.70644
4407			14.64	594.375	0.221768	0.0297856	1.41879	0.0387769	0.0584345	7.44549	2.89637
4434			14.7	527.198	0.0315141	0.157762	1.58469	0.00038839	0.00590232	0.199758	-2.32368
4438			14.7	653.372	0.0777552	0.952659	1.6908	0.00281963	0.0170197	0.0816191	-3.61495
4443			14.73	293.211	16.4335	3.1239	1.04656	0.04318	0.0611444	5.26058	2.39522
4446			14.73	391.224	1.13411	3.20334	1.41556	0.00106503	0.00970479	0.354041	-1.49801
4451			14.73	459.211	0.171246	0.515617	1.55639	0.000440346	0.00617958	0.332119	-1.59023
4452			14.73	497.172	0.984073	0.451755	1.0803	0.033967	0.055563	2.17833	1.12323
4458			14.73	595.186	0.00493641	0.0656916	1.11772	0.000182876	0.00425386	0.0751452	-3.73417
4462			14.73	663.175	2.5829e-09	0.0158538	1.62253	0.0127914	0.0359226	1.62921e-07	-22.5493
4471			14.75	378.188	0.553325	0.0913295	1.07041	0.0405595	0.0595653	6.05855	2.59897
4488			14.79	423.25	0.215479	0.585035	1.24402	0.00702525	0.026523	0.368317	-1.44098
4496			14.82	331.227	0.444872	0.015155	1.22318	0.0200543	0.0437438	29.3547	4.87552
4511			14.84	413.19	2.88128	3.98122	1.0428	0.0495682	0.0645582	0.723717	-0.466502
4512			14.84	437.264	0.0706072	0.186223	1.4297	0.00983293	0.0314932	0.379155	-1.39914
4570			14.95	461.31	0.337999	0.00295511	1.70019	0.0037709	0.0196769	114.378	6.83766
4579			14.97	399.273	0.940964	3.06583	1.32102	0.005489	0.0233872	0.30692	-1.70406
4583			14.97	491.337	0.207677	0.0200373	1.4421	0.0163765	0.0400705	10.3645	3.37358
4602			15.02	473.288	5.43379	1.18797	1.592	0.007428	0.0272474	4.574	2.19346
4609			15.02	580.247	0.111965	0.00522855	1.45455	0.0175832	0.0413626	21.4142	4.42049
4641			15.08	541.312	2.00778	0.115953	1.69691	0.0365693	0.0571748	17.3155	4.11399
4644			15.08	563.294	1.02423	0.0778339	1.78192	0.0370706	0.0574691	13.1592	3.718
4717			15.2	443.314	2.3135	0.113344	1.76445	0.0056413	0.0236788	20.4114	4.3513
4727			15.22	417.239	0.614966	1.32917	1.36642	0.00713989	0.0267335	0.462668	-1.11195
4729			15.22	485.226	0.0537239	0.183793	1.55035	0.00813808	0.0284343	0.292307	-1.77444
4761			15.29	501.22	0.101103	0.228005	1.13608	0.0293751	0.0523228	0.443425	-1.17324
4769			15.31	449.265	0.338142	0.988648	1.28964	0.00641219	0.0253353	0.342025	-1.54783
4770			15.31	489.32	1.0987	0.0572545	1.0207	0.0207909	0.0444764	19.1898	4.26227
4774			15.31	619.321	0.14628	0.758796	1.36532	0.0318729	0.0541535	0.192779	-2.37498
4793			15.36	669.297	0.622359	1.4252	1.05662	0.0435461	0.061356	0.436682	-1.19535
4795			15.36	737.285	0.185969	0.552059	1.23497	0.0362217	0.0569679	0.336865	-1.56976
4854			15.54	441.299	0.479215	0.00130677	1.58915	0.00991482	0.0316325	366.716	8.51852
4873			15.56	365.244	0.0164272	0.0614	1.46209	0.0053127	0.0230384	0.267544	-1.90215
4874			15.56	375.273	0.0923676	0.289234	1.45161	0.00238654	0.0156226	0.319352	-1.64678
4879			15.56	443.314	0.448481	0.0281782	1.21544	0.010441	0.0325023	15.9159	3.9924
4883			15.56	511.301	0.0859183	0.00361414	1.43461	0.0152737	0.0388763	23.7728	4.57124
4904			15.58	457.33	1.00938	0.0178342	1.29141	0.0384332	0.0582444	56.5979	5.82268
4905			15.58	465.332	0.0180306	2.86662e-09	1.93665	0.0226048	0.0463362	6.28985e+06	22.5846
4906			15.58	475.361	0.131848	0.0228973	1.56405	0.0296781	0.0525542	5.75823	2.52563
4908			15.58	525.317	0.177168	0.00142097	1.52544	0.0464678	0.0629726	124.681	6.9621
4923			15.63	467.299	0.213634	0.00242567	1.30415	0.0222175	0.0459386	88.0724	6.46062
4928			15.65	399.274	0.0047036	0.123827	1.46657	0.0349646	0.0561983	0.0379851	-4.71842
5050			15.94	369.264	0.00242232	0.0508482	1.49763	0.0298451	0.0526806	0.0476382	-4.39174
5062			15.96	607.383	0.162753	0.00571922	1.15911	0.0449657	0.0621572	28.4572	4.83072
5074			16.01	409.234	0.524189	1.16632	1.3288	0.00779737	0.0278786	0.449437	-1.15381
5093			16.05	433.234	0.597736	1.19382	1.00031	0.0346502	0.0560005	0.500692	-0.998004
5100			16.05	667.346	0.0311244	0.319947	1.0888	0.00385208	0.0198707	0.0972796	-3.36172
5126			16.1	617.343	0.146899	0.720391	1.14594	0.028526	0.0516595	0.203916	-2.29395
5162			16.17	441.221	0.0481509	0.112644	1.03114	0.0485604	0.0640565	0.427461	-1.22614
5166			16.17	719.447	0.259561	1.09985	1.63792	0.00104275	0.00959683	0.235996	-2.08316
5170			16.21	367.32	0.136461	0.0561863	1.47115	0.00813215	0.0284249	2.42872	1.2802
5173			16.21	501.319	0.0292405	0.00151373	1.53052	0.0114035	0.0339889	19.3168	4.27179
5175			16.21	577.372	0.833643	0.111864	1.62026	0.0061881	0.024873	7.45229	2.89768
5176			16.21	645.36	0.149198	0.0286173	1.49727	0.00700822	0.0264914	5.21355	2.38227
5180			16.23	457.295	0.0498702	0.0109706	1.19351	0.010903	0.033232	4.54579	2.18453
5212			16.33	457.33	1.66334	0.094422	1.13538	0.0442673	0.0617669	17.616	4.13882
5213			16.33	479.297	0.573254	0.084145	1.12921	0.00357278	0.0191846	6.81269	2.76822
5218			16.33	615.27	0.071106	0.0137267	1.12178	0.0219747	0.0456859	5.18013	2.37299
5220			16.35	355.32	0.521215	0.168066	1.41471	0.0458367	0.062634	3.10126	1.63285
5226			16.35	563.333	0.0431591	0.14225	1.59389	0.0112057	0.0336938	0.303404	-1.72069
5238			16.42	577.372	3.85853	0.641874	1.68181	0.000505942	0.00647436	6.01135	2.58769
5239			16.42	645.36	0.621114	0.124391	1.65246	0.00107151	0.00973582	4.99322	2.31997
5241			16.42	662.351	0.224147	0.0635414	1.58197	0.00399066	0.0201915	3.52758	1.81868
5257			16.49	459.346	0.0764054	0.0136094	1.46418	0.0336152	0.0553336	5.61417	2.48907
5260			16.49	555.388	0.0798707	0.244618	1.29081	0.0307083	0.0533214	0.326512	-1.61479
5318			16.6	669.325	0.104851	0.890461	1.3047	0.0446303	0.0619707	0.117749	-3.08622
5319			16.6	669.439	1.58991	2.88927	1.15183	0.0433552	0.0612459	0.550282	-0.861758
5333			16.62	589.348	0.609693	1.75405	1.23277	0.0124803	0.0355089	0.347591	-1.52454
5400			16.82	669.362	0.210762	1.09897	1.39813	0.0477248	0.0636307	0.191781	-2.38247
5428			16.98	725.437	0.306045	0.714748	1.08665	0.0424599	0.0607219	0.428186	-1.22369
5433			17	591.385	0.0712238	0.00571302	1.2288	0.0276979	0.0509909	12.4669	3.64003
5456			17.07	593.365	0.106573	0.236008	1.20243	0.0290613	0.0520802	0.451567	-1.14699
5520			17.39	1001.6	0.175509	0.296629	1.17396	0.0466396	0.0630638	0.591677	-0.757118
5544			17.54	645.362	0.0215672	0.214028	1.57484	0.0177824	0.0415664	0.100768	-3.31089
5546			17.57	591.404	0.0474732	1.8558e-05	1.78989	0.0243617	0.0480566	2558.09	11.3209
5552			17.61	687.503	0.204932	0.461016	1.2203	0.0139419	0.037364	0.444523	-1.16967
5616			17.93	605.306	0.0378052	2.86662e-09	1.63441	0.0335893	0.0553166	1.31881e+07	23.6527
5654			18.25	473.361	0.0588968	0.0010477	1.14642	0.0350769	0.0562684	56.2153	5.81289
5660			18.29	981.576	0.395101	1.25826	1.34829	0.00307714	0.0178179	0.314005	-1.67114
5677			18.4	756.524	0.240633	0.576473	1.2411	0.0162575	0.039941	0.417423	-1.26042
5678			18.4	773.515	0.0502819	0.120327	1.17629	0.0148416	0.0384025	0.417877	-1.25885
5733			18.9	983.591	0.423892	1.4187	1.6882	0.000488412	0.00640079	0.29879	-1.7428
5761			19.17	724.535	3.28617	0.226064	1.59551	0.0272867	0.0506506	14.5365	3.86161
5789			19.37	351.325	0.6132	0.258218	1.48346	0.0041315	0.0205051	2.37474	1.24777
5790			19.37	419.312	0.110564	0.0467541	1.381	0.00506439	0.0225257	2.36479	1.24171
5794			19.37	623.274	0.0740658	0.0352311	1.2931	0.00875989	0.0295626	2.10228	1.07196
5797			19.39	784.556	0.129985	0.276274	1.36527	0.0246202	0.048299	0.470493	-1.08775
5804			19.46	441.336	0.0879098	0.00606783	1.40529	0.0256549	0.0492425	14.4879	3.85677
5812			19.55	1002.6	0.0593783	0.256891	1.78297	3.00274e-05	0.00217036	0.231142	-2.11315
5813			19.55	1053.6	0.0977541	0.272743	1.54494	0.0209533	0.0446341	0.358411	-1.48031
5816			19.55	791.53	0.125247	0.0187829	1.04221	0.0128052	0.0359407	6.66815	2.73729
5817			19.55	985.607	1.59241	4.71661	1.66352	0.000404979	0.00599571	0.337619	-1.56653
5822			19.62	682.487	0.126064	0.040764	1.21702	0.0456039	0.0625076	3.09253	1.62879
5826			19.64	959.592	0.11631	0.398734	1.63153	2.46738e-05	0.0020448	0.291697	-1.77746
5844			19.89	365.341	0.654714	0.325054	1.37892	0.0117321	0.0344678	2.01417	1.01019
5850			19.94	339.325	0.257824	0.0929817	1.3773	0.0271698	0.0505528	2.77284	1.47137
5878			2.02	739.187	6.24024	17.9735	1.27289	0.00699302	0.0264632	0.347191	-1.5262
5920			2.13	371.098	1.95344	5.38709	1.429	0.0156324	0.0392578	0.362616	-1.46349
5932			2.16	175.061	0.643888	0.057622	1.27983	0.0250764	0.0487201	11.1743	3.48212
5955			2.18	319.048	0.703875	0.0172248	1.69492	0.0459329	0.0626859	40.864	5.35276
5983			2.22	299.077	0.644932	0.17235	1.57412	0.00254571	0.016135	3.74198	1.9038
5998			2.25	211.061	2.10464	0.00330236	1.77453	0.0246796	0.0483543	637.313	9.31586
6001			2.25	279.048	0.741705	2.86662e-09	1.93472	0.0208059	0.044491	2.58738e+08	27.9469
6011			2.25	501.138	5.94314	0.706142	1.31538	0.0310146	0.0535438	8.41635	3.0732
6018			2.25	609.124	9.9941	0.72858	1.64332	0.0277992	0.0510739	13.7172	3.77792
6034			2.27	485.186	0.779922	0.10021	1.04176	0.0496521	0.0645994	7.7829	2.96031
6059			2.31	481.097	1.2495	5.73371	1.40195	0.0193938	0.0431246	0.217922	-2.19812
6072			2.34	341.087	9.56855	33.5851	1.35409	0.0132459	0.0365083	0.284905	-1.81145
6073			2.34	404.082	1.61124	4.81647	1.46155	0.00688555	0.0262618	0.334527	-1.57981
6075			2.34	487.1	2.36035	4.51182	1.33073	0.0334832	0.0552468	0.523147	-0.934712
6094			2.34	879.179	0.28265	0.0182869	1.70302	0.0205294	0.0442196	15.4564	3.95013
6096			2.36	161.082	0.75689	0.0164575	1.66984	0.0341454	0.0556783	45.9905	5.52327
6141			2.4	613.111	2.34795	4.98617	1.2022	0.00712358	0.0267038	0.470892	-1.08653
6151			2.43	599.116	9.91839	17.5259	1.12791	0.0155693	0.0391915	0.565927	-0.821313
6169			2.47	213.077	3.23425	2.86662e-09	1.9311	0.0138959	0.0373089	1.12824e+09	30.0714
6177			2.47	503.154	4.61607	0.0652643	1.4094	0.0110862	0.033513	70.7288	6.14423
6199			2.52	181.015	8.53093	1.06283	1.09352	0.0484276	0.0639895	8.02663	3.00479
6253			2.6	209.046	0.28205	4.35174	1.73263	0.0106685	0.0328656	0.0648132	-3.94757
6254			2.6	295.009	1.26465	0.0408611	1.72308	0.0166249	0.0403448	30.95	4.95187
6255			2.6	329.087	4.37508	44.5019	1.73835	0.00672331	0.0259515	0.0983124	-3.34648
6273			2.63	609.124	28.6026	1.05371	1.17246	0.0215954	0.0452854	27.1446	4.76259
6282			2.65	483.077	63.2839	260.828	1.3358	0.0094747	0.030871	0.242627	-2.04319
6284			2.65	505.058	1.53363	5.19557	1.34392	0.0064551	0.025422	0.295181	-1.76033
6292			2.67	379.102	0.5016	2.68959	1.44429	0.000913498	0.00892519	0.186497	-2.42278
6304			2.69	481.097	3.01777	17.5288	1.60615	0.00352646	0.0190653	0.17216	-2.53817
6330			2.74	685.176	0.0603858	3.63448	1.42078	0.00796173	0.0281499	0.0166147	-5.9114
6337			2.76	423.092	6.73772	16.427	1.30106	0.00886169	0.0297546	0.410161	-1.28574
6339			2.76	465.102	3.14831	12.5656	1.62479	0.00365749	0.0193986	0.250551	-1.99682
6349			2.78	245.082	3.31191	9.7458	1.35779	0.000272965	0.00508469	0.33983	-1.55712
6350			2.78	288.162	0.521178	1.96357	1.51868	0.000310005	0.00538458	0.265423	-1.91363
6351			2.78	289.072	540.897	1539.67	1.4795	0.000166233	0.00410476	0.351306	-1.5092
6353			2.78	352.067	19.982	45.1688	1.51032	0.00027042	0.00506248	0.442385	-1.17663
6359			2.78	580.153	34.9634	163.312	1.50089	0.000169331	0.00413389	0.21409	-2.22371
6360			2.78	601.131	1.82696	3.62751	1.08297	0.0339733	0.0555671	0.503638	-0.98954
6366			2.81	287.055	3.34313	6.27122	1.21307	0.00845789	0.0289813	0.53309	-0.907548
6370			2.81	325.048	8.62797	19.1294	1.43171	0.000625329	0.00711298	0.451031	-1.1487
6371			2.81	327.045	3.0191	5.25602	1.16459	0.0250168	0.0486655	0.574408	-0.799851
6380			2.81	633.12	1.07135	0.148505	1.19213	0.0140133	0.0374491	7.21425	2.85085
6382			2.83	225.056	0.201904	2.6183	1.41137	0.021127	0.0448012	0.0771127	-3.69689
6383			2.83	233.082	13.8294	1.27377	1.07151	0.043603	0.0613887	10.8571	3.44056
6385			2.83	449.108	15.2561	114.106	1.60862	0.014274	0.0377559	0.133701	-2.90292
6388			2.83	611.139	77.5037	11.9535	1.08134	0.0472483	0.0633837	6.48376	2.69683
6393			2.83	897.188	3.00061	0.246204	1.6486	0.0486735	0.0641135	12.1875	3.60733
6399			2.85	277.072	35.3606	2.92888	1.01266	0.0371003	0.0574864	12.0731	3.59372
6412			2.87	389.048	2.79222	0.184012	1.25806	0.0307171	0.0533279	15.1742	3.92355
6423			2.87	887.18	1.74985	4.15696	1.11832	0.0423288	0.060644	0.420945	-1.24829
6428			2.9	321.061	171.704	16.1614	1.51076	0.0362675	0.0569953	10.6243	3.4093
6502			20.07	550.481	0.211528	0.562613	1.4721	0.0111375	0.0335909	0.375973	-1.4113
6503			20.07	596.487	0.55624	1.09072	1.1191	0.031549	0.0539257	0.509976	-0.971498
6524			20.42	1004.61	0.0296061	0.104483	1.43494	0.00211453	0.0146644	0.283357	-1.81931
6529			20.42	987.623	0.692477	2.25376	1.73799	6.80686e-06	0.00191109	0.307254	-1.7025
6531			20.44	379.356	0.11907	0.0499232	1.42789	0.00770081	0.0277164	2.38507	1.25403
6550			20.87	600.519	0.308476	0.0210289	1.12842	0.0139968	0.0374295	14.6691	3.87471
6565			21.41	279.232	0.0133499	0.0380775	1.4499	0.00253868	0.016113	0.350599	-1.51211
6619			3.01	291.014	4.73859	0.859281	1.75113	9.25578e-05	0.00328152	5.5146	2.46326
6677			3.05	269.046	0.496592	4.17872	1.6351	0.0445241	0.0619113	0.118838	-3.07293
6695			3.08	259.061	1.77062	0.0217374	1.52916	0.00522114	0.0228524	81.4552	6.34793
6729			3.1	519.053	1.24207	8.76596	1.36865	0.0271387	0.0505267	0.141692	-2.81917
6730			3.1	521.052	0.224818	2.01776	1.28981	0.0192327	0.0429757	0.11142	-3.16592
6731			3.1	546.072	7.96024	50.5673	1.32498	0.0133565	0.0366474	0.157419	-2.66732
6737			3.1	837.173	0.112033	2.44591	1.17233	0.0113665	0.0339341	0.0458043	-4.44837
6739			3.1	989.143	0.603146	9.44087	1.08568	0.0200913	0.0437813	0.0638867	-3.96834
6760			3.12	505.058	3.53502	7.68584	1.0086	0.0350403	0.0562456	0.459939	-1.12049
6762			3.12	551.064	0.0397014	0.247312	1.20533	0.00145312	0.0117793	0.160531	-2.63907
6768			6.22	650.151	1.3858	0.182231	1.68915	0.0212822	0.0449495	7.60462	2.92688
6774			3.14	239.056	0.112522	2.86662e-09	1.90562	0.0146507	0.0381882	3.92523e+07	25.2263
6777			3.14	437.108	1.08157	4.74657	1.63216	2.18708e-05	0.0020196	0.227864	-2.13375
6805			3.19	453.102	3.85151	7.36335	1.07049	0.0393609	0.0588033	0.523065	-0.934938
6810			3.21	165.056	1.56217	0.171587	1.31459	0.0129295	0.0361029	9.1042	3.18653
6824			3.21	581.153	0.37048	1.38945	1.30629	0.00138314	0.0114164	0.266639	-1.90704
6855			3.25	715.131	0.23334	0.000766859	1.38699	0.044869	0.0621036	304.28	8.24926
6862			3.28	1017.21	82.7397	197.922	1.0753	0.00263936	0.0164215	0.418042	-1.25828
6868			3.28	431.126	0.388607	4.15845	1.71865	0.0487735	0.0641637	0.09345	-3.41966
6874			3.28	508.1	7.59125	15.7762	1.13229	0.0076607	0.0276484	0.481184	-1.05534
6875			3.28	508.601	2.48046	5.91314	1.0274	0.00826112	0.0286288	0.419482	-1.25332
6951			3.39	327.108	0.728016	4.35079	1.76568	0.0299153	0.0527336	0.16733	-2.57923
6978			3.41	751.127	2.17239	5.27356	1.12979	0.0270657	0.0504653	0.41194	-1.27949
6993			3.43	547.108	1.26426	15.346	1.83576	0.00325301	0.0183267	0.0823836	-3.6015
6999			3.43	903.14	4.82029	9.97943	1.27197	0.0209648	0.0446452	0.483023	-1.04984
7001			3.43	944.152	1.27789	4.11988	1.06948	0.0181129	0.0418989	0.310177	-1.68884
7002			3.46	1024.18	2.70083	6.36175	1.20313	0.0140705	0.037517	0.424541	-1.23602
7006			3.46	479.118	7.12923	29.4417	1.52878	0.0335576	0.0552958	0.242148	-2.04604
7007			3.46	495.149	0.124616	2.86662e-09	1.64964	0.0413307	0.0600421	4.34713e+07	25.3736
7017			3.46	891.197	1.17496	3.04339	1.05693	0.00214665	0.0147834	0.38607	-1.37307
7020			3.48	1024.68	1.75366	4.64683	1.19584	0.00190331	0.013838	0.377388	-1.40588
7025			3.48	407.098	0.0688062	0.473577	1.0981	0.000197603	0.00437208	0.14529	-2.78299
7026			3.48	417.1	0.0109107	0.0853353	1.33228	0.0376307	0.0577921	0.127856	-2.9674
7030			6.42	393.118	16.8816	110.505	1.32393	0.00322091	0.0182359	0.152768	-2.71059
7047			3.5	393.118	11.3603	50.5469	1.53566	1.10846e-05	0.00192711	0.224747	-2.15363
7050			3.5	456.113	6.78874	27.5601	1.49862	0.000109187	0.00343742	0.246325	-2.02136
7052			3.5	461.108	0.440751	1.40643	1.74045	1.04284e-05	0.00192549	0.313384	-1.674
7053			3.5	474.182	2.5829e-09	0.0907163	1.34618	0.0305849	0.0532311	2.84723e-08	-25.0659
7059			3.5	607.128	0.872645	0.29144	1.34843	0.0479781	0.0637608	2.99426	1.5822
7079			3.52	429.094	2.2872	9.06757	1.49311	0.000185279	0.00427397	0.25224	-1.98713
7080			3.52	431.1	1.3128	4.51591	1.55729	0.000780058	0.00813916	0.290705	-1.78237
7103			3.55	373.149	21.5952	4.50874	1.43804	0.03383	0.055474	4.78962	2.25991
7120			3.55	728.639	6.16847	14.1209	1.12336	0.00129925	0.0109764	0.436832	-1.19485
7138			3.57	500.101	0.0421269	0.182152	1.11845	0.0232542	0.0469876	0.231274	-2.11233
7139			3.57	523.108	2.99994	16.5544	1.48158	0.0240302	0.047742	0.181217	-2.46421
7155			3.59	341.123	2.07024	5.49924	1.52971	0.00998995	0.0317594	0.376459	-1.40944
7156			3.59	377.097	0.0695409	0.461252	1.81393	0.00337484	0.0186633	0.150765	-2.72962
7157			3.59	404.118	0.582407	2.09161	1.44653	0.014593	0.0381228	0.278449	-1.84451
7161			3.59	441.139	2.29617	10.4204	1.69292	0.00328816	0.0184251	0.220353	-2.18211
7162			3.59	458.128	1.00304	4.68728	1.67702	0.0044494	0.0211709	0.213992	-2.22437
7205			3.64	615.099	1.21514	5.52462	1.54016	0.00326521	0.0183609	0.219949	-2.18476
7249			3.68	657.07	0.58754	1.78874	1.28758	0.034354	0.0558121	0.328465	-1.60619
7250			3.68	671.064	0.369828	2.99537	1.01571	0.00545325	0.0233174	0.123467	-3.01781
7251			3.68	698.084	0.0641417	2.30437	1.46875	0.021937	0.0456463	0.0278348	-5.16697
7276			3.73	371.134	363.116	230.773	1.16158	0.035933	0.0567941	1.57348	0.653955
7277			3.73	361.105	31.5754	18.8053	1.31789	0.0129864	0.0361766	1.67906	0.747657
7278			3.73	363.104	11.2618	6.03682	1.38711	0.0091672	0.0303194	1.86552	0.89958
7279			3.73	388.124	15.4065	9.79278	1.2165	0.0233169	0.0470495	1.57325	0.653749
7283			3.73	463.086	1.4214	0.105458	1.52621	0.0144409	0.0379489	13.4783	3.75256
7289			3.73	633.072	0.607644	2.32069	1.28567	0.0323651	0.0544945	0.261837	-1.93326
7345			3.82	483.149	0.249954	1.8845	1.80092	0.00180889	0.0134422	0.132636	-2.91445
7352			3.82	726.834	0.0597105	0.356583	1.24949	0.0120235	0.0348813	0.167452	-2.57818
7353			3.82	729.145	543.147	1409.47	1.19612	0.0024503	0.0158318	0.385354	-1.37574
7355			3.82	765.122	2.25169	6.68644	1.42691	0.0001996	0.00438723	0.336756	-1.57023
7356			3.82	792.141	2.16741	8.01215	1.57433	2.29897e-05	0.00203032	0.270515	-1.88622
7399			3.88	275.02	1.79397	0.223197	1.33625	0.00234381	0.0154792	8.03763	3.00677
7404			3.88	479.118	11.0934	37.0868	1.80137	1.24081e-05	0.00192985	0.29912	-1.74121
7407			3.88	589.119	0.526503	1.42216	1.1706	0.031059	0.0535758	0.370215	-1.43357
7423			3.91	245.049	17.4755	1.7684	1.66009	0.00125177	0.0107227	9.88208	3.30481
7489			3.95	273.077	0.27655	1.92991	1.64427	0.00255125	0.0161522	0.143296	-2.80292
7537			3.97	891.197	0.466057	1.4138	1.27682	0.0362598	0.0569907	0.329648	-1.601
7540			3.97	944.152	1.47709	4.63688	1.25658	0.00737192	0.027149	0.318552	-1.6504
7570			4.02	333.061	1.81061	0.465109	1.58093	0.0191718	0.042919	3.89287	1.96084
7585			4.02	619.164	0.370277	1.51506	1.1564	0.0272507	0.0506205	0.244398	-2.03269
7587			4.02	811.243	0.0206355	0.13728	1.09533	0.0240707	0.0477807	0.150317	-2.73392
7593			4.04	439.123	0.0482262	1.08434	1.50729	0.00371642	0.0195443	0.044475	-4.49086
7634			4.09	461.107	7.73765	24.7279	1.41473	0.00309195	0.0178618	0.312911	-1.67617
7636			4.09	524.105	1.2654	4.3695	1.46785	0.00235622	0.0155211	0.2896	-1.78787
7639			4.09	617.114	2.69166	8.20271	1.08229	0.0380555	0.058033	0.328142	-1.60761
7675			4.13	1169.22	85.5245	201.399	1.24016	0.000622343	0.00709864	0.424652	-1.23565
7692			4.13	584.105	16.279	30.9863	1.22917	0.000996631	0.00936631	0.525359	-0.928623
7694			4.13	584.607	7.94211	15.2772	1.25873	0.0012036	0.010458	0.519866	-0.943789
7721			4.15	401.144	3.18821	7.50142	1.33172	0.0130751	0.0362907	0.425014	-1.23442
7722			4.15	433.17	2.43905	0.279678	1.08878	0.0257515	0.0493285	8.72093	3.12448
7724			4.15	503.118	2.30993	12.8721	1.55785	0.0346248	0.0559844	0.179453	-2.47832
7725			4.15	547.108	1.86847	22.3287	1.77038	0.0146602	0.038199	0.0836803	-3.57897
7767			4.2	227.129	5.37853	0.19563	1.14805	0.0263673	0.0498688	27.4934	4.78101
7780			4.2	577.133	42.7219	75.6697	1.04958	0.0177885	0.0415726	0.564585	-0.824738
7781			4.2	640.129	4.1224	7.71918	1.0708	0.0480648	0.0638051	0.534046	-0.904963
7804			4.22	792.141	16.2618	34.454	1.05145	0.0127939	0.0359259	0.471985	-1.08319
7859			4.31	660.111	10.3211	16.5549	1.11577	0.0294439	0.0523756	0.623449	-0.681658
7860			4.31	728.639	4.2532	9.95926	1.096	0.00478794	0.0219229	0.42706	-1.22749
7875			4.33	393.118	0.160849	2.8317	1.02059	0.00397327	0.0201519	0.0568029	-4.13789
7876			4.33	395.097	0.853875	8.65992	1.10082	0.000583489	0.00690452	0.0986009	-3.34226
7878			4.33	437.108	2.51113	12.7894	1.5561	0.00801093	0.0282299	0.196345	-2.34854
7879			4.33	451.123	1.27968	4.43182	1.17128	0.0343838	0.0558312	0.288749	-1.79211
7880			4.33	457.077	1.17719	2.81834	1.28731	0.015494	0.0391118	0.417689	-1.2595
7882			4.33	503.118	0.264477	3.49108	1.2886	0.0394651	0.0588706	0.0757579	-3.72246
7885			4.33	547.108	2.31306	29.9619	1.58082	0.0382714	0.0581542	0.0772001	-3.69525
7890			4.33	867.206	0.32191	0.837479	1.07805	0.0378926	0.057941	0.38438	-1.3794
7929			4.38	415.102	0.033309	1.65984	1.19059	0.0488563	0.0642052	0.0200676	-5.63899
7959			4.4	479.117	9.27555	27.7569	1.71274	0.00925403	0.0304768	0.334171	-1.58134
7966			4.4	804.143	14.8206	29.9113	1.35626	0.000221939	0.00459253	0.495485	-1.01309
7967			4.4	804.644	9.50818	20.7759	1.39988	0.000104081	0.00339339	0.457654	-1.12767
7968			4.4	815.134	1.36049	2.27932	1.05161	0.0443873	0.0618345	0.596886	-0.744473
7977			7.05	243.064	0.84716	0.055259	1.37048	0.0158667	0.0395174	15.3307	3.93835
8007			4.45	561.139	7.2873	38.0848	1.1438	0.0178468	0.0416318	0.191344	-2.38576
8018			4.47	1039.19	0.297893	1.01337	1.10801	0.0327048	0.0547263	0.293963	-1.76629
8043			4.49	273.077	0.10712	0.377168	1.2192	0.033249	0.0550917	0.284011	-1.81598
8055			4.49	665.634	0.0127327	0.16311	1.64998	0.026021	0.0495667	0.0780622	-3.67923
8108			4.56	393.118	0.0599379	1.26832	1.19023	0.00819827	0.0285299	0.0472575	-4.40331
8118			4.56	880.65	3.35764	6.66851	1.2887	0.0140793	0.0375274	0.503507	-0.989916
8151			4.6	1100.19	2.57593	5.61664	1.09024	0.0488341	0.0641941	0.458625	-1.12461
8168			4.6	505.097	8.91169	50.8697	1.48819	0.0258388	0.049406	0.175187	-2.51303
8169			4.6	527.08	0.114199	0.955743	1.08353	0.019861	0.0435484	0.119487	-3.06507
8183			4.63	1100.69	1.00041	2.80128	1.2662	0.0174748	0.0412506	0.357126	-1.48549
8228			4.65	498.124	0.352368	3.34231	1.41187	0.00301019	0.0176167	0.105426	-3.24569
8252			4.67	561.139	9.71226	56.2476	1.18487	0.0132256	0.0364825	0.17267	-2.53391
8263			4.69	279.087	2.33258	0.106728	1.713	0.0137641	0.0371499	21.8554	4.44992
8287			4.72	289.072	0.472271	1.29239	1.34513	0.0140169	0.0374535	0.365425	-1.45235
8305			4.72	699.12	0.104182	4.74358	1.28289	0.0334246	0.0552081	0.0219628	-5.50879
8366			4.79	507.113	3.51554	6.87978	1.14914	0.0149692	0.038544	0.510997	-0.968614
8368			4.79	545.129	2.61651	46.1538	1.65761	0.0355768	0.0565772	0.0566912	-4.14073
8370			4.79	608.125	1.47675	9.52804	1.45668	0.037128	0.0575025	0.15499	-2.68976
8377			4.81	1024.18	11.6614	21.5088	1.20379	0.00643082	0.025373	0.542167	-0.883191
8378			4.81	1024.68	7.98075	15.4243	1.2091	0.00206945	0.0144945	0.517413	-0.950612
8392			4.81	417.118	0.371988	2.01063	1.69631	0.00433357	0.0209348	0.18501	-2.43432
8407			4.81	804.143	6.04772	10.5748	1.08229	0.0176448	0.041426	0.5719	-0.806166
8408			4.81	804.645	4.17401	7.73169	1.03648	0.0329839	0.0549146	0.539857	-0.889351
8466			4.87	385.113	29.3932	5.73815	1.64504	0.0061047	0.0246969	5.12242	2.35682
8485			4.9	1169.22	63.3241	148.474	1.09268	0.00555315	0.0235111	0.426501	-1.22938
8486			4.9	1169.72	0.657969	1.84642	1.39708	0.00109293	0.00983702	0.356349	-1.48864
8491			4.9	1191.2	0.697659	1.57565	1.16493	0.00655112	0.025614	0.442775	-1.17536
8505			4.9	544.093	0.702279	3.62468	1.30419	0.0334352	0.0552151	0.193749	-2.36774
8510			4.9	595.097	1.6024	2.84634	1.12804	0.0325452	0.0546177	0.562968	-0.828874
8566			4.96	455.06	2.80894	1.16073	1.15406	0.0313441	0.0537802	2.41998	1.27499
8578			4.96	897.148	0.0956308	2.86662e-09	1.60764	0.0281585	0.0513655	3.33601e+07	24.9916
8579			4.96	917.133	5.28695	10.3008	1.21739	0.0138239	0.0372223	0.513256	-0.962248
8580			4.96	944.152	7.3377	12.088	1.06138	0.0193423	0.0430772	0.607025	-0.720173
8635			5.05	419.097	6.13743	25.3474	1.36359	0.000714368	0.00771391	0.242132	-2.04613
8655			5.05	862.19	11.1258	29.5023	1.58486	0.000830168	0.00844649	0.377115	-1.40692
8713			5.14	189.056	1.90354	0.13848	1.31152	0.0146164	0.0381494	13.7459	3.78093
8760			5.19	883.17	464.479	1309.03	1.16457	0.00283329	0.0170637	0.354826	-1.49482
8769			5.21	441.081	510.183	900.086	1.02334	0.0149883	0.0385651	0.566816	-0.819048
8771			5.21	479.056	4.18877	7.98099	1.15406	0.00830963	0.0287047	0.524843	-0.930042
8773			5.21	504.077	81.5472	138.905	1.03728	0.0151043	0.0386924	0.58707	-0.768396
8774			5.21	531.077	5.38525	7.83656	1.22331	0.0185093	0.0422886	0.687195	-0.541208
8795			5.23	887.167	39.3541	124.17	1.60683	0.00673741	0.0259788	0.316938	-1.65773
8803			5.25	660.613	3.17504	4.78807	1.0744	0.0153488	0.0389569	0.663115	-0.592668
8808			5.25	759.157	3.44951	0.696477	1.43001	0.0153816	0.038992	4.95281	2.30825
8820			5.28	273.077	5.0242	0.661656	1.6419	0.00520848	0.0228264	7.59337	2.92474
8837			5.3	227.129	5.54876	2.86662e-09	1.63679	0.0344717	0.0558872	1.93564e+09	30.8502
8885			5.32	923.223	5.81405	24.0754	1.45951	0.0134439	0.0367566	0.241493	-2.04994
8920			5.39	191.071	6.1555	0.0349072	1.75507	0.0226002	0.0463315	176.339	7.46221
8921			5.39	235.061	3.55244	0.0274873	1.75078	0.0221404	0.0458587	129.239	7.0139
8946			5.41	417.118	8.02345	12.7627	1.23101	0.0388888	0.0584959	0.628663	-0.669642
8948			5.41	503.118	3.12872	9.19549	1.21765	0.0256539	0.0492417	0.340245	-1.55536
8983			5.43	511.053	8.73192	17.2675	1.08868	0.0447136	0.0620172	0.505686	-0.983685
8987			5.43	639.192	4.3342	0.256609	1.23198	0.0246779	0.0483527	16.8903	4.07812
9047			5.48	475.087	9.01324	58.3379	1.67035	0.0384351	0.0582455	0.1545	-2.69432
9236			5.66	343.081	0.697448	4.27031	1.50649	9.27237e-06	0.0019221	0.163325	-2.61418
9292			5.7	273.077	0.274503	1.64859	1.26898	0.0375385	0.0577393	0.166507	-2.58634
9305			5.7	635.135	0.963043	2.37692	1.35387	0.0127739	0.0358997	0.405165	-1.30342
9309			5.7	713.15	4.427	28.5975	1.29606	0.0221042	0.045821	0.154803	-2.69149
9361			5.75	313.165	0.821402	0.0150432	1.73522	0.0221863	0.0459063	54.6028	5.7709
9374			5.75	489.102	2.47849	9.33866	1.27636	0.00155195	0.0122708	0.265401	-1.91375
9378			5.75	533.092	25.2036	88.8755	1.40936	0.00136238	0.0113094	0.283583	-1.81816
9386			5.75	629.113	10.8778	30.1489	1.12849	0.0467305	0.0631119	0.360802	-1.47072
9394			5.75	804.645	2.8164	4.98202	1.07883	0.0452944	0.0623384	0.565312	-0.82288
9443			5.79	557.128	5.53933	8.29598	1.11001	0.0207052	0.0443925	0.667712	-0.582701
9462			5.81	233.082	7.95791	2.00019	1.60594	0.0174139	0.0411874	3.97858	1.99225
9493			5.84	395.134	37.9901	117.139	1.59658	0.00174295	0.0131552	0.324315	-1.62453
9497			5.84	433.108	1.13232	2.84105	1.27021	0.0264972	0.049981	0.398555	-1.32715
9499			5.84	458.129	2.89669	9.58014	1.67	0.00765973	0.0276467	0.302364	-1.72564
9509			5.84	627.096	0.222126	6.16988	1.15431	0.00538679	0.0231865	0.0360017	-4.79579
9574			5.9	603.148	40.0046	1.03926	1.64176	0.0211176	0.0447923	38.4934	5.26654
9576			5.9	655.129	2.69631	0.0583321	1.49414	0.0385356	0.0583012	46.2234	5.53055
9580			5.93	1169.22	14.2737	29.9953	1.026	0.0386077	0.0583412	0.475864	-1.07138
9582			5.93	231.066	3.8223	0.972816	1.48302	0.00542986	0.0232716	3.92911	1.9742
9590			5.93	517.097	8.73	15.2186	1.32332	0.0159516	0.0396105	0.573641	-0.80178
9591			5.93	584.106	4.9244	12.9928	1.39556	0.00590245	0.0242601	0.37901	-1.39969
9592			5.93	584.607	2.19589	5.56639	1.31219	0.0304353	0.0531211	0.394491	-1.34194
9638			5.97	225.113	0.94398	2.86662e-09	1.63817	0.0448779	0.0621086	3.293e+08	28.2948
9646			5.97	449.143	0.808909	4.55808	1.59989	0.000173779	0.00417458	0.177467	-2.49438
9707			6.02	413.144	3.84439	0.512524	1.49582	0.0436126	0.0613943	7.5009	2.90706
9763			6.04	729.145	77.3435	214.025	1.18038	0.0251742	0.0488093	0.361376	-1.46843
9802			6.08	481.112	0.0212686	1.36117	1.26577	0.00559945	0.0235995	0.0156252	-5.99998
9825			6.11	427.066	2.56072	0.673081	1.37232	0.0305962	0.0532394	3.80448	1.9277
9826			6.11	433.112	1.94308	6.86074	1.47236	0.0431271	0.0611136	0.283217	-1.82002
9853			6.13	227.129	2.44974	2.86662e-09	1.93128	0.0463686	0.0629197	8.54573e+08	29.6706
9859			6.13	287.056	5.38325	0.55091	1.74242	0.00254453	0.0161313	9.77155	3.28859
9860			6.13	317.066	9.1813	0.641411	1.8439	0.000144763	0.00388296	14.3142	3.83938
9869			6.13	521.125	0.235893	0.834262	1.47313	0.00698974	0.0264571	0.282756	-1.82237
9898			6.15	299.056	1.90834	0.516516	1.43851	0.0341075	0.0556539	3.69463	1.88543
9922			6.15	875.217	6.76304	0.938501	1.59229	0.02398	0.047694	7.20622	2.84924
9928			6.15	950.205	0.133467	1.22758	1.24931	0.000241985	0.00479835	0.108724	-3.20126
9932			6.17	249.076	2.89672	0.034184	1.2899	0.0146964	0.0382398	84.739	6.40495
9933			6.17	269.045	2.9052	9.16983	1.67358	0.000891284	0.00880133	0.316821	-1.65826
9938			6.17	399.128	0.946119	5.49557	1.27238	0.0375054	0.0577203	0.17216	-2.53818
9945			6.17	477.102	1.64656	5.96202	1.67154	0.018539	0.0423174	0.276175	-1.85634
9947			6.17	499.084	0.380947	0.912955	1.29232	0.0428662	0.0609613	0.417268	-1.26095
9992			6.2	283.024	2.01034	5.34201	1.49754	0.000205407	0.00443016	0.376326	-1.40994
9997			6.2	369.154	7.76441	0.261088	1.16312	0.0146938	0.0382369	29.7387	4.89427
10001			6.2	487.087	61.313	166.187	1.2649	0.000730812	0.00782312	0.368941	-1.43854
10014			6.2	627.098	2.03045	21.6249	1.65953	0.0149157	0.0384849	0.0938941	-3.41282
10020			6.2	919.191	0.208155	1.4621	1.0637	0.000922096	0.00897242	0.142368	-2.81231
10040			6.22	517.1	1.20096	3.67774	1.38915	0.00505893	0.0225141	0.326547	-1.61464
10042			6.22	531.077	2.58574	6.24091	1.65958	2.4124e-05	0.00204027	0.41432	-1.27118
10044			6.22	587.154	53.6929	0.850566	1.80267	0.0194117	0.0431411	63.1261	5.98017
10055			6.22	993.193	6.03297	42.3155	1.32874	2.91443e-05	0.00215191	0.142571	-2.81025
10063			6.24	319.045	1.12745	0.0107485	1.54124	0.0338864	0.0555107	104.894	6.71279
10070			6.24	461.107	14.3672	57.1144	1.46314	0.000740233	0.00788484	0.25155	-1.99108
10073			6.24	524.103	0.591387	1.99299	1.11214	1.55622e-05	0.00193453	0.296733	-1.75276
10076			6.24	595.202	0.553114	0.0493304	1.46597	0.0192368	0.0429796	11.2124	3.48703
10111			6.26	739.13	0.203791	0.81754	1.42849	0.0250046	0.0486544	0.249274	-2.0042
10112			6.26	757.177	0.214365	5.86049	1.25644	0.0136557	0.0370179	0.0365779	-4.77288
10152			6.31	440.073	9.01048	16.9911	1.22952	0.0120391	0.0349031	0.530307	-0.915101
10153			6.31	440.575	2.95351	6.36598	1.35566	0.00347879	0.0189409	0.463953	-1.10795
10174			6.31	881.155	118.16	258.451	1.30568	0.0110543	0.0334645	0.457185	-1.12915
10189			6.33	511.184	0.26914	1.41657	1.13331	0.0298491	0.0526837	0.189993	-2.39598
10192			6.33	603.148	7.85043	1.01714	1.61626	0.0481947	0.0638713	7.71814	2.94825
10216			6.35	419.097	2.59487	13.9033	1.79445	0.000451578	0.00623404	0.186638	-2.42169
10245			6.38	263.128	3.25052	0.117317	1.53344	0.0282784	0.0514618	27.7071	4.79218
10256			6.38	473.107	7.27811	27.267	1.80605	0.00190037	0.013826	0.26692	-1.90552
10262			6.38	610.139	1.10272	6.4053	1.63093	0.0418948	0.0603844	0.172157	-2.5382
10297			6.4	899.259	2.57401	18.6308	1.44378	0.00019617	0.00436109	0.138159	-2.8556
10305			6.42	189.056	11.0525	1.15421	1.66826	0.025353	0.0489714	9.57582	3.2594
10312			6.42	429.094	0.542389	3.73652	1.55412	0.00604892	0.0245778	0.145159	-2.78429
10313			6.42	456.113	3.3291	31.0751	1.50955	0.00141615	0.011589	0.107131	-3.22255
10315			6.42	483.113	0.151546	0.983377	1.62311	0.00579746	0.0240278	0.154108	-2.69799
10327			6.42	787.244	0.185397	11.8765	1.40392	0.0195479	0.0432657	0.0156104	-6.00135
10345			6.44	431.097	115.968	321.639	1.75958	0.00353096	0.019077	0.360553	-1.47172
10406			6.49	660.612	1.03606	2.31609	1.04966	0.032394	0.0545144	0.447334	-1.16058
10421			6.51	247.061	1.46372	2.86662e-09	1.93459	0.0435735	0.0613718	5.10609e+08	28.9276
10466			6.53	613.118	1.02044	7.74885	1.66595	0.0216419	0.0453349	0.131689	-2.92479
10495			6.55	455.212	0.302391	2.12465	1.21155	0.0341316	0.0556694	0.142325	-2.81274
10501			6.55	733.198	0.397927	0.747888	1.18373	0.0417389	0.0602903	0.532067	-0.91032
10505			6.55	847.207	6.63153	12.6223	1.24983	0.0217518	0.0454513	0.525381	-0.928563
10513			6.58	361.186	0.685726	1.71415	1.19642	0.022267	0.0459899	0.400039	-1.32179
10526			6.58	663.192	0.312335	2.99699	1.54912	0.0126591	0.035748	0.104216	-3.26235
10528			6.58	685.144	0.105461	0.460146	1.07427	0.0153167	0.0389225	0.229191	-2.12538
10529			6.58	775.187	0.906611	2.38151	1.0986	0.0450146	0.0621843	0.380688	-1.39332
10553			6.6	421.112	2.5829e-09	0.226118	1.93466	0.0116476	0.034346	1.14228e-08	-26.3835
10555			6.6	447.164	0.464523	0.0422998	1.53008	0.000156885	0.00401267	10.9817	3.45703
10556			6.6	451.123	0.540705	10.2172	1.54928	0.00138183	0.0114097	0.052921	-4.24002
10557			6.6	475.088	0.190639	0.41168	1.27096	0.018362	0.0421449	0.463076	-1.11068
10566			6.6	779.109	0.106849	4.37447	1.34088	0.042101	0.0605081	0.0244256	-5.35546
10574			6.6	909.188	0.195529	2.4166	1.29453	0.0139241	0.0373427	0.0809109	-3.62752
10598			6.62	505.133	0.754253	10.6631	1.45077	0.0348092	0.0561007	0.0707347	-3.82144
10665			6.67	485.122	2.04489	0.79428	1.41768	0.0348042	0.0560976	2.57453	1.36431
10666			6.67	547.144	74.8327	328.034	1.44502	0.0239494	0.0476646	0.228124	-2.13211
10671			6.67	610.139	1.09612	8.16774	1.61506	0.0065499	0.0256116	0.134201	-2.89754
10688			6.69	207.103	26.5593	0.999406	1.18621	0.0309089	0.0534673	26.575	4.732
10690			6.69	249.041	0.100942	2.86662e-09	1.93378	0.00859411	0.0292457	3.52128e+07	25.0696
10732			6.71	417.118	0.397838	1.03533	1.27566	0.033957	0.0555566	0.38426	-1.37984
10764			6.74	423.071	1.15107	0.0457752	1.56398	0.0408461	0.0597437	25.1461	4.65226
10777			6.74	847.208	23.9011	45.0827	1.3038	0.0130383	0.0362436	0.53016	-0.915499
10788			6.76	197.118	0.776528	2.86662e-09	1.63696	0.0398828	0.0591384	2.70886e+08	28.0131
10792			6.76	269.045	1.97186	13.6746	1.27023	0.0147379	0.0382865	0.144198	-2.79387
10801			6.76	411.164	0.996217	2.86662e-09	1.92859	0.0202623	0.0439536	3.47523e+08	28.3725
10804			6.76	473.107	13.6686	85.0936	1.44611	0.0246781	0.0483528	0.16063	-2.63819
10805			6.76	497.074	0.0367003	0.187449	1.34194	0.0167844	0.0405187	0.195789	-2.35263
10817			6.76	757.177	0.0732481	2.47594	1.33211	0.00895623	0.0299312	0.029584	-5.07904
10820			6.76	861.222	1.37083	6.0067	1.64605	0.000250029	0.00487619	0.228218	-2.13152
10843			6.78	583.108	1.90889	4.36355	1.29476	0.0145716	0.0380984	0.437463	-1.19277
10844			6.78	593.149	1.67542	4.9375	1.56207	0.0174379	0.0412123	0.339325	-1.55926
10851			6.78	700.138	0.833435	0.197232	1.28527	0.0379121	0.0579521	4.22566	2.07918
10864			6.8	393.118	3.45443	86.9363	1.61359	0.00054811	0.00671467	0.0397352	-4.65344
10867			6.8	539.154	0.184226	0.822482	1.16716	0.0369293	0.0573867	0.223988	-2.15851
10868			6.8	559.107	0.55482	4.19696	1.74352	0.000609052	0.00703383	0.132195	-2.91926
10898			6.83	487.086	3.24562	16.3271	1.54802	0.0117671	0.0345181	0.198788	-2.3307
10943			6.85	519.113	0.283286	0.812892	1.33085	0.00525353	0.0229186	0.348492	-1.5208
10974			6.87	445.149	15.6736	4.41885	1.47811	0.016736	0.0404662	3.547	1.8266
10977			6.87	517.097	0.475121	1.97375	1.49275	0.00468837	0.021697	0.240721	-2.05457
10983			6.87	739.13	0.148014	1.89381	1.11245	0.0228203	0.0465544	0.0781566	-3.67749
10988			6.87	897.192	0.116577	0.327496	1.38199	0.00642162	0.0253544	0.355965	-1.49019
10998			6.89	231.066	0.429328	0.894572	1.27197	0.0159009	0.0395549	0.479925	-1.05912
10999			6.89	255.066	0.189246	0.0100769	1.54643	0.0130927	0.0363133	18.7801	4.23113
11002			6.89	312.123	9.65754	46.8434	1.43619	0.00630686	0.02512	0.206167	-2.27812
11003			6.89	315.05	0.148621	0.00368607	1.71983	0.00274039	0.0167602	40.3195	5.33341
11013			6.89	419.096	2.5829e-09	0.0533845	1.68966	0.0478602	0.0637003	4.8383e-08	-24.3009
11017			6.89	435.128	4.67148	21.1537	1.20449	0.0056506	0.0236963	0.220835	-2.17896
11019			6.89	455.06	2.86626	4.9716	1.0197	0.0261594	0.049688	0.576525	-0.794544
11023			6.89	522.122	0.0272392	0.417095	1.27352	0.00600445	0.0244821	0.0653068	-3.93662
11038			6.89	831.213	34.4489	72.9602	1.24646	0.0174624	0.0412378	0.47216	-1.08265
11040			6.89	861.221	2.1828	6.0027	1.78166	0.00395695	0.0201146	0.363637	-1.45943
11043			6.89	959.246	0.178605	1.69398	1.16533	0.0363123	0.0570221	0.105435	-3.24557
11052			6.92	426.105	0.00345871	0.463805	1.7384	0.00310329	0.0178953	0.00745724	-7.06714
11066			6.92	545.129	0.4675	7.33948	1.6242	0.0183887	0.0421711	0.0636966	-3.97264
11077			6.92	645.196	0.0333309	2.86662e-09	1.37259	0.0473152	0.0634186	1.16272e+07	23.471
11104			6.94	601.168	0.582835	0.103419	1.34004	0.0112664	0.0337849	5.63568	2.49459
11127			6.96	191.071	9.78533	0.667396	1.77178	0.00438178	0.0210339	14.662	3.87401
11129			6.96	235.097	161.987	11.2524	1.76742	0.00104355	0.00960076	14.3958	3.84757
11130			6.96	299.055	3.85575	0.848054	1.64689	0.0070147	0.0265035	4.54658	2.18478
11131			6.96	303.085	1.22882	0.391132	1.38512	0.0190209	0.0427776	3.14172	1.65155
11154			6.96	901.233	24.4133	7.39608	1.44391	0.0131615	0.0364011	3.30084	1.72283
11184			7.01	309.038	0.0173269	0.425662	1.40837	0.0078138	0.027906	0.0407059	-4.61862
11194			7.01	531.179	0.15832	3.47181	1.74118	0.000115486	0.00351549	0.0456016	-4.45477
11197			7.01	595.144	0.786229	1.73754	1.29358	0.0278953	0.0511522	0.452496	-1.14402
11199			7.01	603.117	0.37774	1.53151	1.46955	0.00416169	0.0205708	0.246645	-2.01949
11228			7.03	465.15	0.957293	0.0177683	1.2724	0.0333362	0.0551496	53.8765	5.75158
11248			7.03	833.192	0.818076	2.19248	1.27814	0.0179012	0.0416867	0.373128	-1.42226
11251			7.03	947.223	0.744649	2.43913	1.19145	0.0165549	0.040268	0.305293	-1.71173
11256			7.05	221.082	29.7719	1.00343	1.6193	0.0395454	0.0589223	29.6701	4.89094
11258			7.05	317.066	1.47356	0.201776	1.58929	0.0124601	0.0354816	7.30299	2.86849
11275			7.05	605.164	0.0476439	5.07961	1.46702	0.0254414	0.0490512	0.00937943	-6.73628
11288			7.05	757.176	0.481249	17.5173	1.27978	0.0227064	0.0464393	0.0274728	-5.18585
11306			7.07	273.076	1.44198	3.36447	1.21357	0.0138262	0.037225	0.42859	-1.22233
11307			7.07	285.04	77.8155	5.58931	1.80685	0.0182615	0.0420462	13.9222	3.79932
11321			7.07	471.089	0.0226803	0.214291	1.33237	0.0281908	0.0513915	0.105839	-3.24006
11322			7.07	473.107	7.67054	25.0349	1.54454	0.000328106	0.00551686	0.306394	-1.70654
11363			7.1	525.196	2.40247	0.229243	1.38836	0.0425787	0.0607921	10.48	3.38957
11366			7.1	567.113	0.154524	2.33347	1.18997	0.0210547	0.0447319	0.0662208	-3.91657
11405			7.12	717.186	0.0213701	0.463689	1.21981	0.0268799	0.0503083	0.0460871	-4.43949
11425			7.14	503.119	0.091279	0.298105	1.23786	0.0495778	0.0645629	0.306198	-1.70747
11429			9.52	689.186	181.637	10.0802	1.69749	0.00984105	0.0315071	18.0191	4.17145
11528			7.19	861.223	21.6928	39.1824	1.33958	0.0260529	0.0495947	0.553635	-0.852994
11544			7.21	207.103	27.1641	0.517812	1.25863	0.0357841	0.0567037	52.4594	5.71313
11574			7.23	267.16	1.71029	0.0830383	1.52809	0.029445	0.0523764	20.5964	4.36432
11586			7.23	651.133	1.83871	5.6292	1.37132	0.0229399	0.0466747	0.326638	-1.61423
11587			7.23	679.15	0.569234	3.50569	1.60308	0.0107055	0.0329239	0.162374	-2.62261
11589			7.23	705.202	0.653875	6.39737	1.56153	0.000328637	0.00552061	0.10221	-3.29039
11591			7.23	741.196	0.749482	3.87213	1.2849	0.0122922	0.0352534	0.193558	-2.36916
11608			7.25	377.123	0.105506	0.522795	1.05497	0.000642327	0.00721206	0.201812	-2.30892
11632			7.25	901.233	14.0595	2.99852	1.58383	0.0189111	0.0426741	4.68883	2.22923
11653			7.28	401.123	0.388238	0.95533	1.39878	0.00246351	0.0158745	0.406391	-1.29906
11655			7.28	439.065	0.867803	2.00628	1.5473	0.00494839	0.022277	0.432544	-1.20908
11683			7.3	265.144	6.27273	0.199486	1.40016	0.0252641	0.048891	31.4445	4.97473
11687			7.3	315.087	42.5958	1.40261	1.27163	0.00354021	0.0191009	30.3691	4.92453
11707			7.3	655.185	0.257574	1.62106	1.74822	0.000993175	0.00934864	0.158893	-2.65388
11714			7.3	939.192	2.21559	8.47446	1.44704	0.00366726	0.0194229	0.261444	-1.93543
11730			7.32	657.145	0.20715	3.83472	1.01887	0.0278713	0.0511327	0.0540196	-4.21037
11751			7.34	407.133	0.189279	3.15781	1.01237	0.0405017	0.0595292	0.0599401	-4.06033
11753			7.34	433.111	0.769543	2.12388	1.57717	0.00147136	0.0118718	0.362329	-1.46463
11760			7.34	545.129	1.09571	24.2421	1.63775	0.034469	0.0558855	0.0451985	-4.46758
11777			7.37	299.019	96.1514	1.18577	1.87181	0.0170872	0.0408438	81.0877	6.34141
11780			7.37	341.123	1.55572	2.86662e-09	1.93432	0.0432341	0.0611758	5.42702e+08	29.0156
11788			7.37	531.127	0.0149392	0.263114	1.39431	0.0186131	0.0423891	0.0567786	-4.13851
11796			7.37	735.213	15.1553	49.1585	1.34798	0.00136119	0.0113033	0.308294	-1.69762
11801			7.37	798.209	3.76955	19.074	1.46401	6.62797e-05	0.00293501	0.197628	-2.33914
11802			7.37	819.214	0.0315865	0.658986	1.45268	0.000467738	0.00630934	0.047932	-4.38287
11809			7.39	209.118	5.34254	0.0621449	1.31615	0.0457582	0.0625914	85.9691	6.42575
11817			7.39	479.118	4.55633e-05	0.594794	1.78398	0.00519908	0.022807	7.66035e-05	-13.6722
11827			7.39	628.172	0.391691	4.1835	1.47607	0.0418285	0.0603444	0.0936275	-3.41692
11835			7.39	771.19	2.05628	7.25851	1.35111	0.000557385	0.00676573	0.283292	-1.81964
11849			7.41	533.092	1.17865	0.439302	1.39313	0.0308589	0.0534311	2.683	1.42385
11861			7.41	833.227	0.300244	1.35939	1.47625	0.000744349	0.00791162	0.220867	-2.17875
11938			7.48	273.17	1.47553	0.0559414	1.24682	0.00575853	0.0239407	26.3763	4.72117
11946			7.48	458.128	2.94421	14.4314	1.63117	0.0140172	0.0374537	0.204014	-2.29326
11988			7.5	889.218	1.41854	7.80003	1.37716	0.0198254	0.0435165	0.181863	-2.45908
11998			7.52	271.061	0.849749	0.0267894	1.42559	0.0303303	0.0530434	31.7196	4.9873
12002			7.52	417.116	1.26944	5.50163	1.57302	0.0116627	0.0343678	0.23074	-2.11566
12008			7.52	485.103	0.0330745	0.134523	1.02868	0.00246766	0.0158878	0.245865	-2.02406
12047			7.55	903.234	4.14809	12.1232	1.05705	0.0302967	0.0530185	0.342161	-1.54725
12049			7.55	919.23	0.828633	3.75992	1.09003	0.00716669	0.0267822	0.220386	-2.1819
12054			7.57	245.082	7.02325	20.7829	1.50512	0.000373073	0.00581158	0.337934	-1.56519
12057			7.57	407.133	233.536	695.716	1.51088	0.000637062	0.00718164	0.335677	-1.57485
12071			7.57	815.275	2.54292	19.2158	1.72509	0.00247388	0.0159078	0.132335	-2.91773
12073			7.57	845.226	2.09274	5.67259	1.66385	0.000428273	0.00611901	0.368921	-1.43862
12076			7.57	903.283	0.287337	1.65167	1.43808	0.0165474	0.0402597	0.173967	-2.52311
12084			7.59	315.049	0.448809	0.0286166	1.54588	0.0317224	0.054048	15.6835	3.97118
12089			7.59	415.102	13.2546	29.2737	1.13216	0.0369488	0.0573981	0.452782	-1.14311
12093			7.59	473.107	51.458	132.534	1.65357	0.000486151	0.00639104	0.388263	-1.36489
12125			7.61	467.081	0.652779	0.102773	1.25865	0.00264452	0.016437	6.35165	2.66713
12141			7.64	313.035	43.7081	10.0125	1.68989	0.0012975	0.0109672	4.36537	2.1261
12158			7.66	885.185	3.79653	9.12768	1.54696	0.00247888	0.0159239	0.415936	-1.26557
12166			7.68	429.733	0.414288	1.21067	1.70673	0.000162197	0.00406579	0.342197	-1.5471
12170			7.68	494.092	6.74741	13.2836	1.63965	0.000370206	0.0057941	0.50795	-0.977242
12183			7.68	863.203	26.1497	101.405	1.71609	8.23117e-05	0.00316423	0.257874	-1.95526
12191			7.7	499.084	2.70928	4.53897	1.18557	0.0186758	0.0424495	0.596893	-0.744457
12204			8.57	581.086	0.212382	0.867167	1.51975	0.0091455	0.0302798	0.244915	-2.02965
12226			7.75	329.175	25.9539	0.0730374	1.46567	0.00437628	0.0210227	355.351	8.4731
12228			7.75	397.161	0.971815	0.0189213	1.25655	0.00419253	0.0206374	51.3608	5.6826
12241			7.75	686.234	0.774129	2.394	1.23238	0.00903582	0.0300786	0.323363	-1.62877
12317			7.81	273.076	0.631334	3.40666	1.63624	0.00382387	0.0198038	0.185323	-2.43189
12319			7.81	295.061	1.13179	4.57983	1.68647	0.00343176	0.0188164	0.247124	-2.01669
12330			7.81	451.078	2.56954	9.3765	1.51588	0.000156381	0.00400752	0.274041	-1.86754
12332			7.81	478.097	2.19205	11.413	1.62987	3.51038e-05	0.00226297	0.192065	-2.38033
12333			7.81	483.089	3.30334	11.9923	1.76381	9.72418e-07	0.00169234	0.275454	-1.86012
12351			7.81	853.195	0.735708	8.78122	1.52641	3.7832e-05	0.00230605	0.083782	-3.57722
12388			7.84	903.233	1.11231	5.17424	1.53757	0.000887345	0.0087791	0.214971	-2.21779
12401			7.86	567.113	1.87131	3.26795	1.30652	0.048346	0.0639481	0.572626	-0.804335
12461			7.9	299.055	3.45044	1.31945	1.4729	0.0114324	0.0340316	2.61507	1.38685
12475			7.9	489.109	0.265691	0.0223118	1.45576	0.011119	0.0335629	11.9081	3.57387
12506			7.93	395.133	133.552	416.233	1.46028	0.0161771	0.0398547	0.320859	-1.63999
12511			7.93	458.128	14.3669	41.4635	1.44256	0.0117444	0.0344855	0.346494	-1.5291
12512			7.93	463.121	5.71925	9.99291	1.36217	0.0105499	0.0326772	0.57233	-0.80508
12535			7.95	441.115	0.0446935	0.227818	1.12554	0.0114888	0.0341146	0.19618	-2.34975
12542			7.95	559.108	8.50372	17.0183	1.19981	0.0262104	0.0497324	0.49968	-1.00092
12650			8.04	211.134	20.8096	0.120026	1.37323	0.0276232	0.0509294	173.376	7.43776
12651			8.04	279.12	1.2367	2.86662e-09	1.93469	0.00581227	0.0240608	4.31413e+08	28.6845
12671			8.06	1035.2	26.7146	198.231	1.50765	0.0111259	0.0335733	0.134765	-2.89148
12672			8.06	1057.18	2.35355	11.9484	1.45421	5.74184e-05	0.00277569	0.196977	-2.3439
12683			8.06	517.097	209.73	397.447	1.17094	0.0275055	0.0508324	0.527694	-0.922228
12684			8.06	539.078	1.71366	4.05422	1.58137	0.00215478	0.0148133	0.422686	-1.24234
12694			8.08	233.082	114.321	31.4537	1.4815	0.031599	0.053961	3.63457	1.86178
12733			8.91	887.244	0.794128	2.80761	1.12948	0.0214114	0.0450886	0.282848	-1.8219
12764			8.15	567.113	0.909591	4.2081	1.6471	0.000111118	0.00345328	0.216153	-2.20988
12800			8.17	995.244	4.51126	32.3454	1.51384	0.00422001	0.0206962	0.139471	-2.84196
12810			8.19	449.144	104.327	218.087	1.04205	0.0434792	0.0613176	0.478371	-1.0638
12820			8.98	509.105	3.46495	7.93901	1.80609	2.73409e-05	0.00211164	0.436446	-1.19612
12823			8.19	987.276	51.0026	169.259	1.02741	0.0347595	0.0560695	0.301328	-1.73059
12834			8.22	471.126	1.05828	2.21966	1.09095	0.0312613	0.053721	0.476774	-1.06862
12843			8.22	583.128	0.569516	1.0986	1.15123	0.0100406	0.0318444	0.518401	-0.94786
12852			8.24	209.118	24.6859	0.233346	1.10664	0.032499	0.0545862	105.791	6.72507
12888			8.26	437.099	0.519096	2.0575	1.47725	0.0384915	0.0582768	0.252294	-1.98682
12889			8.26	445.113	0.220857	0.897225	1.53327	0.00232405	0.015412	0.246155	-2.02236
12913			8.28	271.061	1.25743	0.0684864	1.47947	0.0137731	0.0371608	18.3602	4.19851
12927			8.28	903.233	2.07797	8.78971	1.40628	0.0467143	0.0631033	0.236409	-2.08064
12930			8.31	1003.21	42.0346	355.438	1.75354	0.00281716	0.0170117	0.118261	-3.07995
12931			8.31	1025.19	3.59789	12.5869	1.71774	0.000175608	0.00419093	0.285844	-1.8067
12937			8.31	253.05	14.5442	45.3877	1.67233	0.00943757	0.0308052	0.320444	-1.64186
12939			8.31	295.061	1.70667	5.14124	1.57901	0.00261613	0.0163514	0.331956	-1.59094
12941			8.31	457.112	23.6344	77.3532	1.74991	0.00262693	0.0163841	0.305539	-1.71057
12943			8.31	564.097	5.1065	14.2447	1.63064	0.00157564	0.012385	0.358483	-1.48002
12961			8.31	959.223	1.48496	7.66455	1.43685	0.000395787	0.00594457	0.193744	-2.36778
12968			8.33	479.094	3.45699	8.71667	1.75364	8.48239e-05	0.00319478	0.396596	-1.33426
13004			8.37	285.04	155.672	37.3595	1.62357	0.000672881	0.0074297	4.16687	2.05896
13023			8.39	273.17	1.27006	0.05576	1.48078	0.00702254	0.026518	22.7773	4.50952
13048			8.39	847.244	0.0986975	0.4478	1.25336	0.0161628	0.0398394	0.220405	-2.18177
13057			8.42	547.144	50.7108	252.701	1.41383	0.0442519	0.0617582	0.200675	-2.31707
13058			8.42	569.126	1.03294	5.58187	1.37542	0.0150102	0.0385892	0.185053	-2.43399
13082			8.44	610.14	2.07655	9.49758	1.41265	0.0230951	0.0468297	0.21864	-2.19337
13099			8.46	1049.26	0.924763	12.4312	1.26551	0.0430009	0.0610401	0.0743905	-3.74874
13122			8.48	1003.21	16.6518	96.9226	1.3397	0.00934939	0.0306482	0.171805	-2.54116
13123			8.48	1025.19	1.28595	6.47294	1.02942	0.000457981	0.00626429	0.198665	-2.33159
13127			8.48	253.05	8.08809	22.5699	1.32616	0.00384248	0.019848	0.358357	-1.48053
13129			8.48	295.061	0.971957	2.89649	1.19574	0.00907776	0.0301558	0.335564	-1.57534
13130			8.48	299.019	5.28564	1.08024	1.00758	0.00452789	0.0213269	4.893	2.29072
13134			8.48	457.112	12.7529	36.8015	1.33692	0.0032146	0.0182179	0.346532	-1.52894
13137			8.48	479.094	2.75826	7.47775	1.4098	0.00057443	0.00685715	0.368862	-1.43885
13158			8.51	327.217	10.4632	41.3973	1.52651	0.00178789	0.0133518	0.25275	-1.98422
13186			8.51	933.21	2.99121	8.44356	1.42641	0.00804003	0.028277	0.35426	-1.49712
13188			8.51	947.224	2.14891	9.88202	1.7085	0.000105214	0.00340343	0.217456	-2.2012
13194			8.53	283.06	5.6589	15.7191	1.50147	0.0159128	0.0395679	0.360001	-1.47393
13198			8.53	320.15	3.71532	0.465056	1.09507	0.0336036	0.055326	7.98897	2.99801
13199			8.53	325.071	0.317273	0.849726	1.59509	0.00222971	0.0150837	0.373382	-1.42128
13202			8.53	431.097	7.73484	17.2922	1.28296	0.0364807	0.0571223	0.447302	-1.16068
13204			8.53	445.112	7.17275	20.9422	1.56884	0.0113367	0.0338898	0.342503	-1.54581
13208			8.53	481.089	2.40603	5.9537	1.45234	0.00753046	0.0274252	0.404123	-1.30713
13209			8.53	483.087	0.689742	1.91031	1.42158	0.0161536	0.0398294	0.361064	-1.46967
13213			8.53	508.108	8.26878	18.7899	1.43751	0.00497562	0.0223359	0.440064	-1.18421
13214			8.53	513.1	2.25937	5.07723	1.35017	0.00834548	0.0287604	0.445	-1.16812
13215			8.53	517.132	0.731159	2.88534	1.4551	0.0036159	0.0192942	0.253405	-1.98048
13230			8.53	847.244	0.376851	1.88959	1.10818	0.0112647	0.0337823	0.199435	-2.32601
13256			8.55	449.274	0.464204	1.29634	1.28075	0.00797498	0.0281715	0.358089	-1.48161
13264			9.27	285.04	1.83004	1.02216	1.27691	0.0414886	0.0601385	1.79037	0.840256
13295			8.57	515.123	0.302272	2.37571	1.5214	0.0196	0.0433131	0.127234	-2.97444
13301			8.57	639.185	0.314752	0.841115	1.22911	0.0477865	0.0636625	0.374208	-1.41809
13343			8.6	577.133	0.555569	0.136733	1.37684	0.0437958	0.0614992	4.06317	2.02261
13345			8.6	597.123	0.0826364	0.285058	1.17384	0.0481909	0.0638694	0.289894	-1.7864
13368			8.62	267.159	0.694477	0.00339479	1.6849	0.0484857	0.0640189	204.571	7.67646
13380			8.62	539.154	0.954311	3.93542	1.39495	0.030729	0.0533365	0.242493	-2.04399
13398			8.62	919.229	1.70632	4.71828	1.29625	0.0237372	0.0474601	0.36164	-1.46737
13414			8.64	473.107	48.5235	241.772	1.32433	0.0116326	0.0343243	0.2007	-2.31689
13433			8.66	1005.23	0.381343	1.3075	1.14943	0.0271033	0.0504969	0.291659	-1.77765
13448			8.66	541.095	0.395148	2.38341	1.38025	0.00530107	0.023015	0.165791	-2.59256
13461			8.66	947.223	0.483119	12.802	1.14683	0.0313825	0.0538075	0.0377379	-4.72784
13464			8.66	969.207	0.072647	2.8694	1.3741	0.0198421	0.0435315	0.0253178	-5.3037
13488			8.71	355.045	1.99003	0.103011	1.05919	0.0213568	0.0450299	19.3186	4.27192
13534			8.73	679.195	0.361378	0.994344	1.23156	0.0480974	0.0638217	0.363433	-1.46024
13544			8.73	847.244	1.51672	5.69168	1.57002	0.000496835	0.00643658	0.26648	-1.9079
13549			8.73	989.235	0.800995	2.27513	1.1844	0.0313146	0.0537591	0.352065	-1.50609
13622			8.8	299.019	11.3261	1.32082	1.65377	0.0148533	0.0384156	8.57507	3.10015
13660			8.82	573.143	0.0302429	0.53159	1.23138	0.0354439	0.0564957	0.0568915	-4.13564
13661			8.82	583.108	0.967543	8.86807	1.66553	0.00897258	0.0299616	0.109104	-3.19622
13665			8.82	753.202	0.199729	1.72066	1.07648	0.0166456	0.0403676	0.116077	-3.10684
13712			8.84	981.272	0.0837587	0.605418	1.2873	0.00446464	0.0212015	0.138349	-2.85362
13737			8.87	709.205	0.19934	0.72352	1.33905	0.038197	0.0581125	0.275514	-1.8598
13742			8.87	817.233	0.534865	2.18124	1.30225	0.00786316	0.027988	0.245212	-2.0279
13767			8.89	601.3	0.974927	2.48817	1.06414	0.00320695	0.0181961	0.391825	-1.35172
13782			8.89	933.245	1.18238	6.05576	1.07054	0.000272161	0.0050777	0.195249	-2.35661
13789			8.91	311.055	1.31844	0.243544	1.58707	0.000262478	0.00499173	5.41357	2.43658
13797			8.91	503.248	0.719479	3.30244	1.07328	0.0089662	0.0299498	0.217863	-2.19851
13801			8.91	495.164	1.33796	0.066555	1.37336	0.0281445	0.0513542	20.1031	4.32935
13860			8.93	723.191	5.61344	27.5211	1.30672	0.0339714	0.0555659	0.203968	-2.29358
13874			8.96	1063.23	26.6454	151.372	1.72206	0.0010779	0.00976622	0.176026	-2.50614
13875			8.96	1085.22	3.00671	9.02902	1.61567	0.000163634	0.0040798	0.333005	-1.58638
13880			8.96	283.06	14.5781	41.1676	1.74003	0.00300322	0.0175955	0.354116	-1.49771
13881			8.96	325.071	1.34999	3.98863	1.78076	0.0051701	0.0227471	0.33846	-1.56294
13886			8.96	385.056	0.10412	2.86662e-09	1.93514	0.0154866	0.0391039	3.63214e+07	25.1143
13888			8.96	487.123	14.8606	44.1576	1.83055	0.000609626	0.00703666	0.336536	-1.57117
13892			8.96	594.108	3.26183	9.6444	1.59117	0.00093507	0.00904298	0.338209	-1.56401
13913			9.81	745.173	0.0672901	1.36676	1.34066	0.0086712	0.0293937	0.0492332	-4.34422
13920			8.98	903.235	0.930062	3.27728	1.07198	0.0228224	0.0465566	0.283791	-1.8171
13953			9.02	355.045	24.93	3.87443	1.74462	0.00438817	0.021047	6.43449	2.68583
13976			9.05	449.144	3.44909	19.0437	1.62869	0.00787065	0.0280003	0.181114	-2.46503
13981			9.05	512.139	1.1152	5.18909	1.40039	0.00438687	0.0210443	0.214913	-2.21818
14035			9.09	255.066	2.39877	0.454108	1.63825	0.00717263	0.026793	5.28238	2.40119
14036			9.09	301.069	0.396382	0.0411258	1.03051	0.0245443	0.0482281	9.63828	3.26878
14041			9.09	433.112	0.834221	0.0251717	1.32085	0.0180362	0.0418224	33.1412	5.05055
14043			9.09	473.108	0.0514989	0.503718	1.28439	0.00451213	0.0212958	0.102237	-3.29
14053			9.09	689.186	72.15	3.04899	1.74562	0.0301136	0.0528823	23.6636	4.5646
14057			9.09	725.163	0.521068	2.86662e-09	1.93722	0.0166152	0.0403343	1.81771e+08	27.4375
14059			9.09	752.182	4.39775	0.0813962	1.27897	0.0148452	0.0384066	54.029	5.75566
14060			9.09	757.174	1.79598	0.65484	1.38511	0.0333776	0.055177	2.74262	1.45556
14066			9.11	253.05	2.87016	8.25439	1.77098	0.000200024	0.00439042	0.347713	-1.52403
14076			9.11	457.112	1.44366	13.5981	1.83395	0.000350316	0.00566806	0.106166	-3.2356
14081			9.11	493.089	0.0653437	1.66502	1.30373	0.000807853	0.0083115	0.039245	-4.67135
14088			9.11	520.108	0.183203	1.8718	1.12906	0.00752266	0.0274118	0.0978755	-3.35291
14089			9.11	525.099	0.836333	6.96343	1.75913	0.000105963	0.00340998	0.120104	-3.05765
14090			9.11	553.096	0.0157126	0.162527	1.47902	0.000385817	0.00588739	0.0966767	-3.37069
14109			9.11	817.233	0.953097	2.70037	1.35558	0.0150326	0.0386138	0.352951	-1.50246
14111			9.11	889.253	0.0956979	0.938485	1.466	0.00884669	0.0297265	0.101971	-3.29377
14114			9.11	933.244	0.666769	3.21416	1.22586	0.000577311	0.00687231	0.207447	-2.26918
14138			9.14	401.123	0.325134	1.24213	1.31965	0.000762607	0.00802901	0.261755	-1.93371
14168			9.16	287.055	2.11714	0.975724	1.47351	0.00693317	0.0263514	2.16981	1.11757
14192			9.16	903.234	0.718839	2.81812	1.06102	0.011907	0.0347172	0.255077	-1.97099
14201			9.18	297.04	17.472	3.99553	1.67915	0.00747456	0.0273285	4.37289	2.12859
14246			9.2	209.082	6.98998	0.500291	1.4621	0.018194	0.0419794	13.9718	3.80445
14262			9.2	517.134	0.210962	1.40243	1.38249	0.0485445	0.0640485	0.150426	-2.73288
14270			9.2	681.187	0.703261	2.5469	1.39175	0.0446545	0.0619842	0.276125	-1.85661
14312			9.23	864.232	0.0475815	0.495056	1.01311	0.00748337	0.0273438	0.0961132	-3.37912
14313			9.23	887.239	0.105647	1.85435	1.50596	3.38197e-05	0.00224149	0.0569724	-4.13359
14318			9.25	231.066	4.30207e-05	5.43854	1.84771	0.0484265	0.0639889	7.91035e-06	-16.9478
14351			9.25	847.244	0.618121	3.48631	1.73153	1.48039e-05	0.00193359	0.177299	-2.49574
14360			9.27	313.071	25.477	9.38077	1.50363	0.00731259	0.0270441	2.71587	1.44142
14367			9.27	519.12	0.0200272	0.255418	1.05634	0.0131424	0.0363769	0.0784096	-3.67283
14385			9.29	1003.25	0.429794	2.20242	1.43291	0.0162991	0.0399854	0.195146	-2.35737
14386			9.29	1011.22	2.5829e-09	0.0600881	1.69274	0.0150135	0.0385929	4.29853e-08	-24.4716
14417			9.29	639.186	0.439777	2.7328	1.72227	7.50901e-05	0.00306893	0.160925	-2.63554
14438			9.29	989.234	0.19033	0.604522	1.18214	0.0386278	0.0583523	0.314843	-1.6673
14439			9.32	1025.23	0.00537926	0.346685	1.72184	0.0404226	0.0594796	0.0155163	-6.01007
14478			9.34	425.159	0.636133	0.00856384	1.61473	0.023241	0.0469746	74.2812	6.21493
14492			9.34	663.17	0.427239	1.89511	1.35548	0.0411809	0.0599503	0.225442	-2.14917
14493			9.34	626.147	0.848019	2.06066	1.39122	0.0145549	0.0380794	0.411528	-1.28094
14545			9.38	349.001	137.349	61.1531	1.31602	0.0373961	0.0576576	2.24599	1.16735
14549			9.38	354.022	2.17557	4.9489	1.30742	0.00249698	0.0159816	0.439607	-1.18571
14620			9.78	589.073	0.542634	0.224568	1.30381	0.0412547	0.0599956	2.41635	1.27283
14639			9.47	607.09	44.7789	0.044833	1.27699	0.0406272	0.0596076	998.795	9.96405
14660			9.49	487.138	0.00881467	0.198152	1.33261	0.0220297	0.0457434	0.0444844	-4.49056
14666			9.49	571.181	1.76068	6.58928	1.26205	0.0495995	0.0645736	0.267204	-1.90399
14680			9.49	933.244	0.402993	3.41675	1.45572	1.12962e-05	0.00192759	0.117947	-3.0838
14689			9.52	255.066	4.61444	0.822898	1.74304	3.51096e-05	0.00226306	5.60754	2.48737
14696			9.52	433.112	1.29391	0.0476703	1.15482	0.00922284	0.0304204	27.1428	4.7625
14710			9.52	711.168	1.90958	0.386016	1.64181	0.00293479	0.0173849	4.94689	2.30652
14713			9.52	752.182	2.13501	0.277326	1.69831	0.0132125	0.0364659	7.69856	2.94459
14720			9.52	973.239	0.141325	0.941755	1.57732	0.00303773	0.0177	0.150065	-2.73634
14745			9.92	245.118	0.747249	0.164943	1.48577	0.00976354	0.0313744	4.53035	2.17962
14746			9.56	287.092	2.40763	0.787481	1.17233	0.0443924	0.0618374	3.05738	1.61229
14764			9.56	601.301	0.30088	1.68973	1.02622	0.000455743	0.00625378	0.178064	-2.48953
14774			9.56	757.175	3.88997	1.43437	1.70026	0.00183136	0.013538	2.71198	1.43934
14826			9.61	917.25	0.0280359	0.791452	1.52882	0.000378297	0.00584304	0.0354233	-4.81916
14828			9.63	1019.25	0.169536	1.89583	1.48443	0.000126033	0.00365566	0.0894255	-3.48317
14851			9.63	693.181	13.2283	43.5495	1.36254	0.0207508	0.0444372	0.303752	-1.71903
14902			9.7	243.029	7.89571	4.1181	1.56674	0.00391894	0.020027	1.91732	0.939091
14905			9.7	283.024	247.526	101.815	1.59031	0.00385518	0.019878	2.43112	1.28162
14921			9.72	227.035	4.53378	2.55261	1.41152	0.0125352	0.0355826	1.77614	0.828744
14922			9.72	285.035	23.3913	8.14226	1.71851	0.000614336	0.00705979	2.87283	1.52247
14923			9.72	255.029	14.6101	7.67699	1.53824	0.00459579	0.0214826	1.9031	0.928349
14924			9.72	271.024	11.5247	5.70365	1.52565	0.00217386	0.014883	2.02059	1.01478
14931			9.72	567.055	9.79336	3.9664	1.57879	0.00537356	0.0231602	2.46908	1.30397
14948			9.74	307.191	1.41769	2.80392	1.02162	0.0280354	0.051266	0.505611	-0.983901
15006			9.92	611.282	0.580694	0.174995	1.58036	0.00416214	0.0205718	3.31835	1.73046
15031			9.83	723.192	2.74919	24.7437	1.54636	0.0161586	0.0398348	0.111107	-3.16998
15070			9.92	217.087	12.2494	1.25248	1.69688	0.0138177	0.0372148	9.78009	3.28985
15074			9.87	679.145	0.235354	0.506754	1.01153	0.0452603	0.0623197	0.464434	-1.10646
15088			9.9	397.091	0.0921764	2.86662e-09	1.63366	0.0317137	0.0540418	3.21551e+07	24.9385
15100			9.96	487.21	0.702005	0.038787	1.38395	0.0159302	0.039587	18.099	4.17784
15119			9.99	489.081	1.10169	0.0534686	1.06018	0.00563404	0.0236651	20.6044	4.36488
15132			9.96	523.232	1.73933	0.250312	1.21739	0.0381458	0.0580838	6.94866	2.79673
15133			9.96	455.263	0.0463972	1.12201	1.49369	0.0380214	0.0580138	0.0413517	-4.59591
15138			9.92	947.259	0.0484428	0.999403	1.31488	0.00170557	0.0129885	0.0484717	-4.36671

## Sheet: 2-3
id	MS2 name	MS2 score	rt	mz	MEAN 2	MEAN 3	VIP	P-VALUE	Q-VALUE	FOLD CHANGE	LOG_FOLDCHANGE
4	2-(Acetylamino)hexanoic acid	1	4.06	172.098	1.11049	0.546904	1.37534	0.036153	0.0606859	2.03051	1.02184
6	2-Hydroxypalmitic acid	1	14.97	271.227	17.7654	7.05135	1.23319	0.0429936	0.066405	2.51944	1.3331
9	3-Furancarboxylic acid	1	0.84	111.009	4.53547	2.10465	1.32351	0.0445948	0.0676732	2.15497	1.10767
14	9,10-Dihydroxy-12Z-octadecenoic acid	1	11.26	313.237	4.52269	0.608886	1.84474	0.00186276	0.0134172	7.4278	2.89294
24	Chrysophanol	1	7.81	253.05	35.0634	11.9735	1.40869	0.00683494	0.0254326	2.92841	1.55012
25	Chrysophanol 8-O-shan-D-glucoside	1	7.81	415.102	59.1299	18.1548	1.42032	0.00760308	0.0268057	3.25698	1.70354
26	Citric acid	1	0.84	191.02	90.9961	41.5727	1.36284	0.0441088	0.067293	2.18885	1.13017
33	Emodin-8-glucoside	1	7.68	431.097	725.948	349.941	1.29336	0.0429596	0.0663776	2.07449	1.05276
37	Gallic acid	1	1.05	169.014	34.5827	82.7987	1.17095	0.043709	0.0669771	0.417672	-1.25956
38	Hamamelitannin	1	3.1	483.077	338.382	54.2241	1.53899	0.0222111	0.047306	6.24043	2.64165
47	Procyanidin B2	1	2.43	577.134	1726.79	488.196	1.4006	0.00264411	0.0154729	3.53709	1.82256
53	Sennoside A1	1	5.86	861.187	227.901	74.0711	1.25402	0.00960739	0.0305254	3.07679	1.62143
55	trans-2-Hydroxycinnamic acid	1	4.31	163.04	6.36876	0.949904	1.76422	0.0186251	0.043283	6.70464	2.74516
59			0.53	1000.82	0.0818648	0.0386743	1.15781	0.0336988	0.0587105	2.11677	1.08187
61			0.53	1026.82	0.103002	0.05592	1.14458	0.033542	0.0585792	1.84196	0.88124
62			0.53	1044.82	0.162502	0.0753965	1.4708	0.0022335	0.0144993	2.1553	1.10789
65			0.53	1140.8	0.155547	0.0862452	1.25123	0.0433445	0.0666868	1.80355	0.850838
73			0.53	378.907	0.216102	0.0747752	1.4913	0.0481675	0.0703489	2.89002	1.53108
76			0.53	454.925	0.465297	0.322803	1.38269	0.0110924	0.0330507	1.44143	0.527497
80			0.53	568.905	0.596605	0.358913	1.28878	0.0197215	0.0445381	1.66225	0.733141
81			0.53	584.883	0.0530122	0.162719	1.22456	0.029862	0.0553034	0.32579	-1.61799
88			0.53	682.886	0.466792	0.289556	1.24663	0.0295207	0.0549794	1.61209	0.688937
94			0.53	798.866	0.127962	0.0737742	1.15742	0.0375463	0.0617444	1.73451	0.794526
105			0.53	910.842	0.124742	0.0894474	1.18049	0.0330779	0.0581868	1.39458	0.479836
106			0.53	930.838	0.236962	0.104226	1.37936	0.0166214	0.0408367	2.27354	1.18494
111			0.55	1072.82	0.536491	0.140821	1.60103	0.00252127	0.0152024	3.80972	1.92969
113			0.55	114.989	0.831051	0.636003	1.21534	0.0461832	0.0688881	1.30668	0.385904
116			0.55	130.984	0.12937	0.0753385	1.50795	0.00809682	0.0277529	1.71718	0.780039
125			0.55	386.938	18.9531	13.1956	1.3198	0.0173709	0.0417548	1.43632	0.522379
129			0.55	472.923	1.94368	1.44932	1.17628	0.0357804	0.0603954	1.3411	0.423422
133			0.55	500.918	11.2944	7.64694	1.31078	0.0280105	0.0535075	1.47698	0.562647
134			0.55	502.917	9.40874	5.56267	1.45324	0.00446173	0.0202555	1.69141	0.758225
139			0.55	588.902	0.453768	0.274757	1.21717	0.038353	0.0624605	1.65152	0.723796
141			0.55	614.899	4.67328	2.69903	1.39377	0.0066884	0.0251608	1.73146	0.791993
147			0.55	728.879	0.520294	0.247427	1.48077	0.00467176	0.0207957	2.10282	1.07233
148			0.55	729.88	0.451838	0.237381	1.36194	0.0074204	0.0264623	1.90343	0.928604
149			0.55	730.878	1.56521	0.723902	1.40716	0.00337644	0.0173535	2.16218	1.11249
159			0.55	816.862	0.183373	0.0741383	1.48229	0.00393126	0.018856	2.4734	1.30649
163			0.55	844.858	1.02489	0.441854	1.31476	0.00583042	0.0234493	2.31951	1.21382
173			0.55	958.838	0.795238	0.290059	1.35769	0.00268142	0.015552	2.74164	1.45504
184			0.57	262.93	2.15826	1.01834	1.36249	0.0429759	0.0663907	2.1194	1.08365
186			0.57	278.92	1.78761	0.920601	1.31436	0.0256084	0.0510933	1.94178	0.957381
190			0.57	346.899	0.33871	0.0723293	1.04245	0.00177793	0.0131354	4.68288	2.2274
205			0.57	694.801	0.137825	0.0105589	1.68606	0.020534	0.0454234	13.053	3.70631
206			0.57	804.819	0.19729	0.00716074	1.45553	0.0261675	0.0516741	27.5517	4.78407
222			0.6	471.074	2.21979	0.445506	1.53762	0.0208833	0.045793	4.98263	2.31691
234			0.62	215.033	2.08968	3.77924	1.16203	0.0496858	0.0714261	0.552936	-0.854816
235			0.62	217.03	0.522602	1.37735	1.42741	0.00509085	0.021813	0.379426	-1.39811
267			0.62	571.093	0.412395	0.035144	1.54501	0.000350099	0.00563694	11.7344	3.55268
283			0.64	111.009	3.55179	1.38223	1.42396	0.0104718	0.0320346	2.5696	1.36155
286			0.64	191.02	63.1175	24.7119	1.51075	0.00485224	0.0212433	2.55414	1.35284
300			0.64	383.119	0.0180567	0.324157	1.74112	0.0247917	0.0502228	0.0557036	-4.16609
305			0.64	465.094	9.0748	1.1206	1.64648	0.0004316	0.00608249	8.09819	3.0176
339			0.66	675.108	7.06774	1.88046	1.63354	0.0156242	0.0395783	3.75852	1.91017
346			0.69	1169.22	4.50915	1.3487	1.17921	0.0213341	0.0463087	3.34332	1.74128
350			0.69	169.015	1.57668	12.177	1.55248	0.0311089	0.0564568	0.129481	-2.94919
352			0.69	211.025	2.86662e-09	0.427031	1.66373	0.0371247	0.0614287	6.71291e-09	-27.1504
416			0.73	133.014	27.1429	7.09522	1.47046	0.0215335	0.0465389	3.82552	1.93566
426			0.78	304.991	0.843935	0.0111542	1.06783	0.0370685	0.0613863	75.661	6.24148
443			0.8	475.129	36.0961	10.749	1.01533	0.0231422	0.0483807	3.35808	1.74764
446			0.8	513.085	0.958856	0.309048	1.02051	0.0108622	0.03268	3.10261	1.63348
452			0.8	669.081	0.781981	0.0355187	1.37732	0.0122458	0.0348052	22.0161	4.46048
482			0.84	405.027	3.07603	0.799419	1.66122	4.79914e-05	0.0021508	3.84783	1.94405
484			0.84	421.001	1.98805	0.389055	1.5837	5.83909e-05	0.0023243	5.10996	2.35331
487			0.84	435.956	0.204379	0.0314336	1.3364	0.000482624	0.00630896	6.50192	2.70087
488			0.84	442.981	0.432319	0.0780656	1.06745	0.00390807	0.0187964	5.53789	2.46934
498			0.84	685.147	0.310687	0.0337306	1.03326	3.11335e-06	0.00043936	9.21083	3.20333
522			0.87	523.093	4.06151	0.733405	1.66253	0.000184439	0.00428713	5.53789	2.46934
527			0.89	331.067	301.459	144.721	1.61533	0.00305421	0.0164715	2.08303	1.05868
528			0.89	429.041	5.89997	1.76242	1.77976	0.00346008	0.0175896	3.34765	1.74315
535			0.89	587.124	2.86662e-09	0.485096	1.72526	0.0442591	0.0674109	5.9094e-09	-27.3343
536			0.89	663.141	52.415	7.5424	1.80184	0.00203444	0.0139463	6.94937	2.79688
547			0.91	465.088	24.5282	2.04871	1.7863	0.0116276	0.0338853	11.9725	3.58165
652			1.11	493.119	49.3291	21.181	1.45723	0.0117885	0.0341292	2.32893	1.21967
662			1.14	591.094	1.13414	0.207333	1.72621	0.000521047	0.00645897	5.47014	2.45158
673			1.18	529.096	1.30894	0.387595	1.52901	0.00359765	0.0179668	3.37709	1.75578
674			1.18	561.108	1.17669	0.547057	1.40996	0.00811843	0.0277931	2.15094	1.10497
678			1.18	627.141	1.66999	0.00360211	1.62927	0.0407442	0.0645452	463.615	8.85678
686			1.2	411.023	7.92071	2.05394	1.39869	0.0455391	0.0684005	3.85635	1.94723
690			1.2	556.115	3.27989	0.871456	1.31971	0.00994656	0.0311313	3.76369	1.91215
725			1.27	631.187	14.7328	0.146003	1.29199	0.000548276	0.00655621	100.908	6.65689
758			1.45	331.067	301.974	28.8147	1.87905	0.00293305	0.0161625	10.4798	3.38954
759			1.45	399.054	9.05698	1.21723	1.5786	0.00463829	0.020711	7.44062	2.89542
770			1.48	421.062	2.32622	0.075644	1.30306	0.00207548	0.0140653	30.7522	4.94262
775			1.48	593.129	12.4055	0.514317	1.85485	0.011548	0.0337636	24.1204	4.59218
776			1.48	663.14	42.1318	0.313383	1.88875	0.0331822	0.0582755	134.442	7.07084
777			1.48	685.122	11.2084	0.0112899	1.64147	0.0226263	0.0477801	992.779	9.95533
781			1.5	367.043	6.48776	0.61522	1.72275	0.0066982	0.0251791	10.5454	3.39855
782			1.5	394.062	44.6528	5.56482	1.81271	0.00253337	0.0152297	8.02412	3.00434
815			1.59	323.134	2.94468	0.377099	1.5736	0.0259153	0.0514136	7.80877	2.96509
852			1.66	305.066	17.2143	0.82425	1.0271	0.0164927	0.0406786	20.8848	4.38438
855			1.66	368.061	2.61825	0.137405	1.35272	0.0165678	0.0407711	19.055	4.2521
859			1.66	596.148	0.966655	2.53985e-09	1.98172	0.0129612	0.035827	3.80596e+08	28.5037
887			1.7	465.101	18.3297	4.88634	1.37043	0.0411382	0.0648778	3.75122	1.90736
902			1.73	587.124	2.86662e-09	0.286786	1.98332	0.0143085	0.0378022	9.99569e-09	-26.576
943			1.82	357.058	37.3291	9.9958	1.35351	0.00424978	0.0196882	3.73448	1.90091
949			1.82	593.129	24.6517	1.72395	1.71511	0.0143278	0.0378291	14.2996	3.8379
982			1.91	380.155	4.02186	1.39962	1.72568	0.0027683	0.0157307	2.87355	1.52283
993			1.93	327.047	1.58781	0.527671	1.2721	0.00742907	0.0264769	3.0091	1.58933
997			1.93	463.087	1.42351	0.576085	1.1976	0.0335542	0.0585895	2.47101	1.3051
1001			1.93	587.101	0.0227391	0.0963552	1.21185	0.0315919	0.0568913	0.235992	-2.08319
1028			1.97	315.072	1.28925	0.203496	1.02955	0.0121467	0.0346608	6.33552	2.66346
1035			10.01	1003.25	0.878428	0.00344684	1.83569	0.00307298	0.0165182	254.85	7.99351
1095			10.03	655.18	3.58266	1.03719	1.32394	0.0240698	0.0494308	3.4542	1.78835
1174			10.1	447.213	1.92647	0.0110327	1.47807	0.00774443	0.0270824	174.614	7.44803
1183			10.1	611.282	0.113455	2.53985e-09	1.97964	0.00809855	0.0277561	4.467e+07	25.4128
1250			10.17	411.107	0.0222346	0.556863	1.33598	0.0408421	0.0646281	0.0399284	-4.64644
1263			10.17	607.242	0.55098	0.0614818	1.2656	0.0007333	0.00792748	8.96166	3.16377
1284			10.19	307.19	0.478763	0.0278476	1.52522	0.00236536	0.0148344	17.1923	4.10369
1475			10.39	309.206	4.78857	0.79946	1.69586	4.54883e-05	0.00210232	5.98976	2.5825
1488			10.39	445.18	0.438553	0.0815839	1.64726	1.43696e-05	0.00113336	5.37548	2.42639
1572			10.48	665.337	1.49038	0.0423961	1.15081	0.0106854	0.0323903	35.1536	5.1356
1601			10.5	755.16	0.136188	0.0301593	1.21423	0.00277259	0.0157393	4.51561	2.17492
1634			10.55	377.194	2.13804	0.367841	1.77377	0.000176439	0.00420043	5.81241	2.53914
1661			10.57	449.229	7.56159	0.883102	1.7044	0.00102765	0.00982682	8.56253	3.09804
1665			10.57	517.216	0.519443	0.0337972	1.40058	0.00144473	0.0118727	15.3694	3.94199
1668			10.57	547.159	0.299032	0.006284	1.45419	0.000184805	0.004291	47.5862	5.57247
1736			10.68	311.222	10.56	1.196	1.90188	5.39481e-05	0.00225516	8.82942	3.14232
1777			10.73	379.209	2.42491	0.304156	1.84926	1.31713e-06	0.000276947	7.9726	2.99505
1868			10.82	261.111	0.12548	0.418623	1.25324	0.0342567	0.0591726	0.299746	-1.73819
1873			10.82	329.232	0.17303	0.0275701	1.26753	0.0137358	0.0369843	6.27602	2.64985
1894			10.84	309.206	5.11674	0.758638	1.69686	0.00735998	0.02636	6.74463	2.75374
1897			10.84	377.193	1.22201	0.146672	1.71372	0.0070898	0.0258916	8.33157	3.05859
1902			10.84	445.18	0.351031	0.036821	1.36989	0.000206833	0.00450937	9.53344	3.253
1906			10.84	513.167	0.154651	0.0205719	1.35188	0.000342028	0.0055858	7.51762	2.91028
1935			10.86	661.284	0.140725	0.00774239	1.29937	0.0379342	0.0620833	18.1759	4.18395
1993			10.93	447.199	0.464994	0.184172	1.42484	0.00834219	0.0282042	2.52479	1.33616
1996			10.93	515.183	0.261085	0.114597	1.29411	0.0101613	0.0315056	2.2783	1.18796
2015			10.95	384.934	0.196656	0.1546	1.27577	0.0296712	0.0551228	1.27203	0.347131
2036			10.97	194.082	0.292327	0.178029	1.21117	0.0225736	0.0477181	1.64202	0.715468
2041			10.97	323.149	0.000513189	1.76196	1.77782	0.0481283	0.0703206	0.000291261	-11.7454
2043			10.97	350.246	0.125892	0.0135575	1.26562	0.0157961	0.0398008	9.28575	3.21502
2044			10.97	360.274	1.23255	0.283581	1.54595	0.00952873	0.0303823	4.3464	2.11982
2072			11	509.122	0.190281	1.23069	1.23285	0.0314487	0.0567632	0.154612	-2.69327
2073			11	465.071	0.135942	0.0561276	1.03552	0.0370239	0.0613527	2.42202	1.27621
2094			11.02	448.215	0.0348336	2.53985e-09	1.97204	0.0316541	0.0569467	1.37148e+07	23.7092
2105			11.02	737.182	0.0341126	0.00258298	1.72693	0.0256212	0.0511067	13.2067	3.7232
2176			11.2	379.209	3.15544	1.46363	1.38736	0.00928547	0.0299332	2.1559	1.10829
2179			11.2	447.196	1.00753	0.387257	1.35244	0.00847216	0.0284384	2.60172	1.37946
2224			11.26	307.191	0.437153	0.103051	1.80213	0.00142485	0.0117883	4.24209	2.08478
2230			11.26	449.215	0.608468	0.0247882	1.0445	0.000155247	0.00394912	24.5466	4.61745
2276			11.31	339.253	0.78201	0.00186024	1.78002	0.0489792	0.070929	420.381	8.71555
2334			11.38	285.04	0.596284	1.62846	1.44619	0.0214345	0.0464248	0.366165	-1.44943
2335			11.38	327.216	0.394679	0.0811386	1.60919	0.000657748	0.00735721	4.86426	2.28222
2337			11.38	370.017	0.00381032	0.0443722	1.52545	0.0382901	0.0624042	0.0858718	-3.54167
2354			11.4	311.222	18.0225	4.35501	1.71964	0.00120062	0.0107513	4.13833	2.04905
2357			11.4	369.179	0.213027	0.0435622	1.65538	0.000404592	0.00594768	4.89018	2.28989
2358			11.4	379.209	3.70567	0.953684	1.72471	0.000592673	0.00685771	3.88564	1.95815
2360			11.4	447.195	1.28062	0.334268	1.71622	0.000313271	0.00539108	3.83112	1.93777
2367			11.4	515.183	0.577479	0.14075	1.74593	0.000236698	0.00476613	4.10287	2.03663
2373			11.4	600.16	0.0695996	0.0253637	1.00737	0.0392793	0.0632818	2.74407	1.45632
2378			11.4	685.189	0.103524	0.0131731	1.4782	0.000280285	0.00514027	7.85873	2.9743
2380			11.4	713.418	0.0851303	0.00492694	1.76534	0.0246652	0.0500856	17.2785	4.11091
2390			11.42	372.274	0.228556	0.0245048	1.11127	0.0122489	0.0348096	9.32698	3.22141
2392			11.42	402.284	0.335803	0.0110099	1.69764	0.0329613	0.0580873	30.5001	4.93074
2427			11.47	395.186	0.581993	0.129351	1.56676	0.00227055	0.0145958	4.49932	2.16971
2463			11.51	395.202	0.226438	0.0270912	1.0642	0.00307436	0.0165216	8.35838	3.06322
2480			11.54	267.196	0.060929	0.00454059	1.29181	0.0234092	0.0486868	13.4187	3.74618
2490			11.54	507.177	0.000725399	0.0603885	1.78769	0.0126591	0.0353952	0.0120122	-6.37935
2492			11.54	562.313	0.753886	1.6747	1.17585	0.0490945	0.0710106	0.450161	-1.15149
2504			11.56	309.206	1.49982	0.487921	1.65379	0.00020163	0.00446023	3.07391	1.62007
2557			11.6	707.359	0.00864243	0.000681717	1.68126	0.0310709	0.0564223	12.6775	3.66419
2558			11.6	758.352	0.0403363	0.00466732	1.26604	0.00495911	0.0215015	8.64228	3.11141
2576			11.63	721.363	10.1405	1.93034	1.61637	0.00278247	0.0157592	5.2532	2.3932
2585			11.63	857.337	0.257747	0.0196967	1.33601	0.00579797	0.0233811	13.0858	3.70993
2602			11.65	529.162	0.00946984	0.0586875	1.39072	0.0496886	0.0714281	0.16136	-2.63164
2613			11.67	315.253	0.439884	0.160092	1.7738	7.47686e-05	0.0026041	2.7477	1.45822
2620			11.67	520.907	0.403429	0.294028	1.21895	0.0463674	0.0690263	1.37208	0.456361
2622			11.67	537.229	0.0307082	0.205687	1.1898	0.037272	0.0615395	0.149296	-2.74375
2634			11.69	383.24	0.0729201	0.0167503	1.01901	0.00593136	0.0236589	4.35336	2.12213
2646			11.69	619.323	0.544524	0.0190345	1.36132	0.0373869	0.0616255	28.6072	4.83831
2664			11.74	502.292	0.112296	0.0500946	1.22495	0.027216	0.052732	2.24168	1.16458
2677			11.74	885.431	0.871402	0.201209	1.25473	0.0017174	0.0129253	4.33083	2.11464
2712			11.78	445.221	0.294104	0.0308322	1.26913	0.03757	0.0617621	9.53886	3.25382
2717			11.78	595.287	7.31579	27.0071	1.36163	0.0308946	0.0562619	0.270884	-1.88425
2718			11.78	663.274	0.80026	3.05162	1.47689	0.0221822	0.0472738	0.262241	-1.93104
2720			11.78	680.265	0.121894	0.378287	1.4488	0.00911344	0.0296095	0.322227	-1.63385
2721			11.78	731.262	0.181069	0.842255	1.6847	0.0133774	0.0364565	0.214981	-2.21772
2723			11.78	799.249	0.0975207	0.387231	1.61811	0.0102736	0.0316986	0.251841	-1.98941
2728			11.81	415.268	3.27774	0.422014	1.66839	0.00167645	0.0127787	7.76689	2.95734
2730			11.81	487.145	0.0890519	0.0127399	1.31662	0.00034197	0.00558543	6.99001	2.8053
2739			11.83	351.169	0.899938	0.0823535	1.02763	3.49268e-07	0.000118294	10.9277	3.44992
2740			11.83	361.198	11.8957	1.68314	1.89703	8.75299e-08	0.000118294	7.06755	2.82121
2744			11.83	429.185	4.07131	0.618157	1.83442	3.45444e-07	0.000118294	6.58621	2.71945
2748			11.83	497.172	1.55364	0.279886	1.91215	3.04024e-07	0.000118294	5.55097	2.47274
2751			11.83	565.159	0.605117	0.0884481	1.91943	6.35935e-07	0.000179342	6.8415	2.77431
2752			11.83	582.15	0.199164	0.0239476	1.26726	0.0128596	0.0356744	8.31665	3.056
2754			11.83	609.412	3.19921	0.0483323	1.44767	0.000451126	0.00617321	66.192	6.04858
2760			11.85	293.211	64.9937	5.26293	1.90711	2.05587e-07	0.000118294	12.3493	3.62636
2763			11.85	378.189	1.74677	0.163309	1.81246	9.19823e-07	0.000222525	10.6961	3.41901
2772			11.85	677.4	1.29809	0.0268099	1.92774	0.00016526	0.00407202	48.4185	5.59749
2776			11.87	309.206	3.12107	1.19899	1.67762	0.00361849	0.0180228	2.60308	1.38022
2778			11.87	297.152	0.104776	0.344752	1.3994	0.0174055	0.0417985	0.303917	-1.71825
2811			11.92	315.253	2.12523	0.778524	1.67267	0.00190176	0.0135421	2.72981	1.4488
2812			11.92	383.24	0.48525	0.175055	1.59813	0.00212896	0.0142164	2.77199	1.47092
2856			11.94	662.146	0.025412	0.266806	1.70025	0.0269197	0.0524372	0.095245	-3.39221
2869			11.96	507.106	0.0980289	0.675955	1.0163	0.0389043	0.0629515	0.145023	-2.78565
2883			11.96	757.307	0.296325	0.00845984	1.38816	0.00600199	0.0238035	35.0273	5.13041
2942			12.05	799.249	0.580003	0.281366	1.29458	0.0475912	0.069931	2.06138	1.04361
2945			12.08	333.206	0.196661	0.0113479	1.34973	0.0291259	0.0546001	17.3302	4.11521
2961			12.12	431.218	10.0011	2.82025	1.62396	0.00152749	0.0122121	3.54616	1.82626
2965			12.12	499.206	1.70417	0.372938	1.52425	0.000469368	0.00625334	4.56957	2.19206
2970			12.12	567.194	0.631426	0.0665028	1.12524	0.000294048	0.00524882	9.49473	3.24713
2986			12.14	685.364	0.141305	0.01408	1.46062	0.0143812	0.0379038	10.0358	3.32709
2995			12.17	622.287	0.00924784	0.120177	1.12979	0.0119825	0.034419	0.0769515	-3.69991
2996			12.17	632.316	0.51235	2.19996	1.56359	0.0432003	0.0665712	0.232891	-2.10228
2998			12.17	700.304	0.166288	0.490792	1.66555	0.00252226	0.0152046	0.338815	-1.56143
2999			12.17	768.29	0.0333759	0.171098	1.63741	0.0320477	0.0572951	0.19507	-2.35794
3004			12.19	309.206	0.53358	0.140782	1.48166	0.0022924	0.0146518	3.79011	1.92224
3010			12.19	520.266	0.486309	1.46781	1.69429	0.00113066	0.0103919	0.331316	-1.59372
3012			12.19	542.248	0.0922224	0.175079	1.29233	0.0287043	0.0541895	0.526749	-0.924813
3037			12.23	291.196	6.41228	1.38206	1.70152	0.00044869	0.00616218	4.63965	2.21402
3048			12.23	410.046	0.052963	0.328761	1.83986	0.00226204	0.0145738	0.161098	-2.63399
3114			12.28	723.379	10.9651	3.41396	1.43691	0.0143173	0.0378144	3.21184	1.6834
3120			12.3	431.217	64.5513	9.30632	1.80474	2.13964e-05	0.00143408	6.93629	2.79416
3131			12.32	499.205	7.36458	0.950052	1.79001	3.61866e-06	0.000471387	7.75176	2.95452
3133			12.32	567.187	2.55856	0.750297	1.80929	1.52483e-05	0.00117374	3.41006	1.7698
3135			12.32	589.174	0.888988	0.0858442	1.22674	0.00170237	0.012872	10.3558	3.37237
3142			12.34	379.154	0.18297	0.540613	1.01258	0.00165704	0.0127079	0.33845	-1.56299
3145			12.34	476.276	2.95546	6.07051	1.38102	0.0336917	0.0587046	0.486855	-1.03844
3147			12.34	544.264	0.502808	1.22974	1.48698	0.0463749	0.069032	0.408872	-1.29028
3150			12.34	612.25	0.170939	0.400221	1.43367	0.0103316	0.0317975	0.42711	-1.22732
3160			12.37	447.238	0.285055	0.0477238	1.03955	0.0494961	0.0712934	5.97302	2.57846
3200			12.41	507.271	0.524599	1.4342	1.22558	0.0402919	0.0641597	0.365778	-1.45096
3202			12.41	576.301	0.106501	0.0271846	1.05136	0.00143531	0.0118328	3.9177	1.97001
3212			12.43	559.311	1.93211	0.972487	1.54681	0.00252228	0.0152047	1.98678	0.990429
3236			12.48	448.191	0.983564	0.353356	1.71492	0.0158276	0.0398412	2.78349	1.4769
3242			12.48	749.421	1.293	0.236388	1.77959	0.00314384	0.0166917	5.4698	2.45149
3246			12.5	295.227	144.611	26.8413	1.86803	0.00119299	0.0107131	5.38764	2.42965
3250			12.5	363.214	17.0884	6.17226	1.81818	0.000121835	0.00347446	2.76858	1.46914
3251			12.5	380.204	3.30709	0.734133	1.90552	0.000732141	0.00791902	4.50476	2.17145
3258			12.5	613.443	12.3795	0.740524	1.83387	0.00412121	0.0193326	16.7171	4.06326
3261			12.5	681.431	4.08402	0.372494	1.87951	0.00171395	0.0129131	10.964	3.4547
3325			12.61	379.154	0.58482	0.239204	1.58721	0.000813032	0.00848926	2.44486	1.28975
3344			12.61	597.302	1.23813	8.35482	1.52587	0.0243021	0.0496881	0.148194	-2.75444
3346			12.61	665.29	0.378829	1.23393	1.25662	0.0363854	0.0608655	0.307011	-1.70364
3354			12.64	323.222	0.0104725	0.115673	1.47992	0.0499883	0.0716367	0.0905358	-3.46537
3357			12.64	407.218	1.37731	0.565017	1.40168	0.00567423	0.023118	2.43764	1.28548
3384			12.68	311.222	0.545747	0.039857	1.77015	0.00461846	0.0206606	13.6926	3.77533
3388			12.68	431.216	4.46048	1.15597	1.86945	0.000545002	0.00654488	3.85867	1.9481
3391			12.68	448.193	0.144223	0.0170755	1.07933	0.0010494	0.00994993	8.44621	3.0783
3397			12.68	496.266	0.240179	0.724889	1.34067	0.0266391	0.0521549	0.331332	-1.59365
3399			12.68	518.248	0.0178848	0.132563	1.01628	0.000578561	0.00675367	0.134915	-2.88988
3404			12.68	586.236	0.000688181	0.0372658	1.39027	0.0169189	0.0411977	0.0184668	-5.75892
3410			12.7	439.269	0.207466	0.0127472	1.13682	0.00539555	0.022506	16.2755	4.02463
3413			12.7	485.274	1.73578	0.512526	1.39768	0.0176729	0.0421324	3.38671	1.75989
3444			12.73	897.555	0.843673	0.036714	1.50792	0.0269839	0.0525013	22.9796	4.52228
3460			12.75	699.379	5.03044	1.3307	1.50392	0.0340293	0.0589853	3.7803	1.9185
3461			12.75	775.285	0.0958548	0.0170097	1.44373	0.0149584	0.0386938	5.6353	2.49449
3554			12.86	867.478	0.738372	0.290692	1.17712	0.0180155	0.0425532	2.54005	1.34486
3559			12.88	293.211	34.6927	13.8727	1.48182	0.0118398	0.0342062	2.50079	1.32238
3560			12.88	361.198	6.21083	2.72917	1.47681	0.0107594	0.0325122	2.27573	1.18633
3561			12.88	378.188	0.864428	0.265444	1.46668	0.0201144	0.0449708	3.25653	1.70334
3566			12.88	480.306	0.253341	0.748629	1.12561	0.0295451	0.0550027	0.338406	-1.56317
3611			12.95	634.332	0.13686	1.87409	1.04914	0.043844	0.0670841	0.0730273	-3.77542
3613			12.95	702.319	0.00997283	0.502192	1.54489	0.0248747	0.0503125	0.0198586	-5.65409
3618			12.97	331.203	0.254507	0.0190391	1.15539	0.00599404	0.0237873	13.3676	3.74067
3621			12.97	395.219	2.56063	0.406523	1.66138	0.0117856	0.0341248	6.29886	2.65509
3624			12.97	463.206	0.379177	0.0541655	1.08821	3.6227e-05	0.00189314	7.00035	2.80743
3634			12.99	522.282	0.108402	0.485	1.72518	0.000426988	0.00606026	0.22351	-2.16159
3649			13.04	433.234	366.06	99.3095	1.63622	0.000496223	0.00636389	3.68605	1.88208
3654			13.04	501.221	34.3318	12.4959	1.62954	0.000463143	0.00622648	2.74745	1.45809
3655			13.04	518.211	3.16551	1.08139	1.5864	0.00158071	0.0124207	2.92727	1.54956
3658			13.04	569.208	10.2722	3.5127	1.68001	0.00116978	0.0105952	2.92429	1.54809
3667			13.04	867.477	23.6045	2.13995	1.59537	0.00869297	0.0288285	11.0304	3.46342
3668			13.04	889.459	10.013	1.35104	1.65632	0.000296912	0.00527068	7.41134	2.88973
3689			13.11	591.19	3.2335	1.43564	1.32341	0.0171057	0.041421	2.2523	1.1714
3694			13.15	478.292	1.29292	2.8558	1.39674	0.0266878	0.0522041	0.452733	-1.14327
3714			13.19	506.323	0.164403	0.49294	1.38464	0.016228	0.0403495	0.333515	-1.58418
3770			13.28	551.258	0.855071	0.529936	1.28906	0.0211363	0.0460785	1.61354	0.690225
3794			13.31	761.318	1.3378	0.330667	1.41473	0.0203593	0.0452361	4.04576	2.01641
3874			13.53	410.238	2.20299	0.379344	1.7304	6.864e-05	0.00247316	5.80738	2.53789
3878			13.53	477.26	0.212619	0.0234127	1.69041	0.0126171	0.035336	9.08135	3.18291
3897			3.59	745.14	46.7629	0.458463	1.90654	0.0367742	0.0611632	101.999	6.67241
3901			13.57	295.227	5.31905	4.00071	1.24718	0.040552	0.0643818	1.32953	0.410913
3904			13.57	477.221	3.28562	0.878585	1.72406	2.27775e-05	0.00148356	3.73968	1.90291
3924			13.64	395.242	0.189962	0.0017564	1.81835	0.00278177	0.0157578	108.154	6.75695
3935			13.64	709.318	0.560341	0.158238	1.00021	0.00785054	0.0272871	3.54113	1.82421
3970			13.71	580.359	0.00650048	0.532713	1.17693	0.0469446	0.0694559	0.0122026	-6.35667
3990			13.75	384.933	0.169065	0.334265	1.71272	0.000599754	0.00690923	0.50578	-0.983417
4015			13.8	409.234	127.287	29.0306	1.62483	0.000232625	0.00473345	4.38458	2.13244
4017			13.8	477.221	18.2226	4.7291	1.61709	0.000266393	0.00502449	3.85329	1.94609
4018			13.8	494.211	1.44075	0.512973	1.54714	0.00142625	0.0117943	2.80862	1.48986
4024			13.8	562.198	0.874186	0.224207	1.48723	0.0108757	0.032702	3.89901	1.96311
4025			13.8	567.19	2.27832	0.735405	1.5436	0.00109551	0.0102041	3.09805	1.63136
4028			13.8	635.178	1.5551	0.426196	1.52633	0.000163789	0.00405444	3.64878	1.86742
4031			13.8	819.478	2.98074	0.274798	1.13603	0.00141175	0.0117321	10.847	3.43923
4034			13.82	467.192	1.31581	0.367643	1.42489	0.0126686	0.0354084	3.57905	1.83958
4047			13.84	546.212	0.867977	0.318425	1.50034	0.00500626	0.0216138	2.72585	1.4467
4049			13.84	599.303	0.31204	0.809486	1.25627	0.0338145	0.058807	0.385479	-1.37528
4051			13.86	505.3	1.6281	0.589302	1.59147	0.00156911	0.0123759	2.76275	1.46611
4062			13.87	537.326	1.54991	0.462714	1.59465	0.0227238	0.0478946	3.3496	1.74399
4073			13.92	368.279	1.76371	0.418291	1.80643	0.00630584	0.024422	4.21647	2.07604
4078			13.92	580.333	0.0147523	0.0613608	1.40257	0.0280957	0.0535893	0.240419	-2.05637
4092			13.96	491.335	0.0316495	0.332564	1.15119	0.000165471	0.00407453	0.0951684	-3.39337
4110			13.98	475.172	0.105984	0.248577	1.45126	0.0151784	0.03899	0.426362	-1.22985
4114			13.98	823.468	1.29297	0.067881	1.4851	0.0417206	0.065364	19.0476	4.25153
4117			14.01	397.258	0.818325	0.0897163	1.683	0.00189012	0.0135051	9.12126	3.18923
4118			14.01	407.185	0.419083	0.773131	1.36111	0.02764	0.0531486	0.542059	-0.883478
4121			14.01	849.484	0.44118	0.0155989	1.51265	0.0280964	0.05359	28.2828	4.82185
4134			14.05	580.36	0.0422786	0.151616	1.54956	0.0266424	0.0521583	0.278854	-1.84242
4136			14.05	727.407	0.0921815	0.0125192	1.19628	0.00576173	0.0233046	7.3632	2.88033
4169			14.12	589.312	0.0737712	0.00376827	1.33158	0.0349366	0.0597252	19.577	4.29109
4177			14.14	431.217	0.0780613	0.0309335	1.47393	0.0359148	0.0605005	2.52352	1.33544
4205			14.21	435.25	97.2588	37.36	1.40919	0.0193025	0.0440669	2.60328	1.38033
4217			14.21	729.181	0.316362	0.151586	1.24913	0.0438916	0.0671217	2.08701	1.06144
4223			14.23	493.208	1.10074	0.408552	1.47092	0.00730821	0.0262717	2.69423	1.42988
4224			14.23	498.243	0.144933	0.0369805	1.41784	0.0203753	0.0452533	3.91918	1.97055
4227			14.23	503.237	13.9846	5.93758	1.3887	0.0184031	0.0430199	2.35527	1.23589
4234			14.23	849.482	0.302717	0.0155992	1.1065	0.0492959	0.0711527	19.4059	4.27842
4241			14.25	603.328	1.38457	0.0513393	1.10893	0.0105623	0.0321862	26.9691	4.75323
4262			14.34	648.337	0.208274	0.0131352	1.07536	0.0246167	0.0500328	15.8561	3.98697
4271			14.39	473.173	2.86662e-09	0.0225357	1.7066	0.0494258	0.071244	1.27204e-07	-22.9064
4278			14.41	271.227	0.57028	0.260402	1.50385	0.00604955	0.0239023	2.19	1.13093
4282			14.41	376.283	0.142527	0.0773783	1.53604	0.0159573	0.0400072	1.84195	0.881235
4284			14.41	433.278	0.0571888	0.0105315	1.33805	0.0234756	0.0487624	5.43027	2.44102
4286			14.41	575.333	0.274861	0.00865002	1.38696	0.00731095	0.0262764	31.7758	4.98986
4288			14.43	275.201	0.47728	0.0948726	1.45968	0.00275263	0.015699	5.03075	2.33077
4315			14.48	423.25	0.428011	0.0685737	1.60309	0.0298122	0.0552563	6.24162	2.64192
4330			14.48	603.328	1.63631	0.0653289	1.87698	0.0219754	0.0470416	25.0472	4.64658
4332			14.48	625.311	0.354097	0.0109466	1.81152	0.0109627	0.0328427	32.3477	5.01559
4333			14.48	634.365	0.222177	0.0274661	1.0274	0.00739504	0.0264195	8.08916	3.01599
4352			14.52	395.242	0.212195	0.0044493	1.60616	0.0420024	0.0655971	47.6918	5.57567
4353			14.52	459.309	0.0561098	0.257007	1.68252	0.0033412	0.0172525	0.21832	-2.19548
4366			14.57	397.258	0.493578	0.0226403	1.8305	0.00368025	0.0181924	21.8009	4.44631
4370			14.57	465.245	0.114606	0.00307455	1.75813	0.00403522	0.0191195	37.2757	5.22016
4383			14.57	735.442	1.52142	0.095094	1.128	0.0370714	0.0613885	15.9991	3.99992
4384			14.57	743.448	1.33444	0.118761	1.80262	0.00059063	0.00684276	11.2364	3.4901
4387			14.59	311.258	0.0747197	0.00190434	1.57907	0.0156234	0.0395772	39.2365	5.29413
4400			14.61	435.292	0.0155367	0.120405	1.57858	0.0445126	0.0676092	0.129037	-2.95414
4407			14.64	594.375	0.0297856	0.134319	1.6724	0.0127341	0.0355001	0.221752	-2.17298
4412			14.66	344.279	0.0953677	0.00898748	1.07333	0.00300678	0.0163521	10.6112	3.40751
4419			14.66	708.391	0.0182216	0.000460813	1.59292	0.0374088	0.0616419	39.5423	5.30532
4430			14.68	657.336	0.625814	0.0273258	1.15077	0.0359436	0.060523	22.902	4.5174
4438			14.7	653.372	0.952659	0.110079	1.38074	0.00250681	0.0151694	8.65434	3.11342
4440			14.7	741.432	0.443414	0.0205984	1.24916	0.0331151	0.0582185	21.5266	4.42805
4488			14.79	423.25	0.585035	0.0970732	1.75735	0.00118797	0.0106877	6.02674	2.59138
4496			14.82	331.227	0.015155	0.130413	1.00658	0.00348076	0.0176471	0.116208	-3.10522
4504			14.84	277.216	73.0586	32.3663	1.56451	0.00457493	0.0205493	2.25724	1.17456
4506			14.84	345.203	13.4308	7.2731	1.59757	0.00316524	0.0167433	1.84664	0.884906
4526			14.84	877.626	0.92354	0.226462	1.60537	0.0182145	0.042794	4.07812	2.0279
4536			14.86	577.422	5.36566	1.6502	1.62032	0.0094367	0.0302135	3.25153	1.70112
4537			14.86	645.409	3.35475	1.36381	1.59103	0.00163671	0.0126328	2.45984	1.29857
4538			14.86	713.396	1.53344	0.681007	1.43563	0.0434377	0.0667613	2.25173	1.17103
4562			14.93	487.267	2.86662e-09	0.012017	1.66021	0.0373397	0.0615902	2.38547e-07	-21.9992
4570			14.95	461.31	0.00295511	0.0885988	1.6805	0.00908598	0.0295574	0.0333539	-4.906
4574			14.97	329.185	0.383371	0.121965	1.23339	0.0319343	0.0571952	3.14328	1.65227
4575			14.97	339.214	3.86012	1.61155	1.22446	0.045322	0.0682346	2.39529	1.2602
4576			14.97	356.204	0.931539	0.380601	1.1973	0.0239838	0.0493351	2.44755	1.29134
4579			14.97	399.273	3.06583	0.514739	1.80603	0.00509151	0.0218145	5.95607	2.57436
4580			14.97	407.201	1.09664	0.456259	1.26071	0.034931	0.0597207	2.40355	1.26517
4582			14.97	475.188	0.641903	0.266098	1.29162	0.0254915	0.0509703	2.41228	1.2704
4583			14.97	491.337	0.0200373	0.0718509	1.41775	0.0190295	0.0437544	0.278874	-1.84232
4614			15.04	455.264	0.0891671	2.53985e-09	1.97564	0.0321091	0.0573491	3.51072e+07	25.0653
4655			15.11	307.188	0.194294	0.0653477	1.29382	0.0243182	0.0497058	2.97323	1.57203
4712			15.17	743.448	1.90425	0.147175	1.63213	0.00161599	0.0125552	12.9387	3.69362
4719			15.2	623.333	0.414525	0.0345205	1.45018	0.00881358	0.0290377	12.0081	3.58593
4721			15.2	633.362	8.48118	0.726817	1.13262	0.00741255	0.0264491	11.6689	3.5446
4722			15.2	650.352	0.391818	0.0325056	1.2885	0.0116259	0.0338827	12.0539	3.59142
4723			15.2	661.414	0.162404	0.00663778	1.51548	0.0237794	0.0491061	24.4666	4.61274
4753			15.26	669.421	0.810337	0.288376	1.64785	0.001562	0.0123482	2.81	1.49057
4761			15.29	501.22	0.228005	0.100606	1.35157	0.0410868	0.0648346	2.2663	1.18034
4769			15.31	449.265	0.988648	0.187842	1.62292	0.00116306	0.0105608	5.2632	2.39594
4774			15.31	619.321	0.758796	0.0494118	1.07661	0.0191079	0.0438445	15.3566	3.94079
4775			15.31	687.305	0.206552	0.0107394	1.77345	0.00684307	0.0254475	19.2331	4.26552
4782			15.33	551.333	5.07257	0.182551	1.86715	0.0292275	0.0546982	27.7872	4.79635
4783			15.33	635.376	1.98859	0.172174	1.03946	0.0057348	0.0232475	11.5499	3.5298
4788			15.36	345.203	0.655137	0.205198	1.13241	0.0428754	0.0663096	3.19271	1.67478
4790			15.36	579.328	30.1384	1.23544	1.8475	0.0282362	0.0537266	24.3948	4.6085
4791			15.36	601.31	5.12429	0.271011	1.84994	0.0116644	0.0339415	18.9081	4.24093
4792			15.36	664.306	0.156963	0.00364659	1.40093	0.0109039	0.0327476	43.0439	5.42774
4793			15.36	669.297	1.4252	0.0573251	1.13213	0.00797948	0.0275326	24.8617	4.63585
4794			15.36	686.289	0.144095	0.00407131	1.6465	0.013606	0.0367945	35.3927	5.14538
4795			15.36	737.285	0.552059	0.0107529	1.50653	0.00865497	0.0287621	51.3405	5.68203
4804			15.4	321.204	0.903256	2.04958	1.49603	0.0440842	0.0672736	0.440702	-1.18212
4805			15.4	338.194	0.0764136	0.268625	1.47311	0.0196258	0.0444314	0.284463	-1.81369
4807			15.4	389.19	0.486081	1.17379	1.60918	0.0152507	0.0390865	0.414114	-1.2719
4808			15.4	406.18	0.0623966	0.180516	1.31377	0.0195788	0.0443787	0.345657	-1.53259
4809			15.4	423.288	0.00251334	0.082644	1.38722	0.0176546	0.0421097	0.0304117	-5.03923
4810			15.4	457.177	0.405007	0.863359	1.59944	0.00160799	0.012525	0.469106	-1.09201
4811			15.4	525.165	0.279759	0.631788	1.54883	0.000186875	0.00431272	0.442806	-1.17525
4815			15.4	593.152	0.155406	0.3804	1.32502	0.000531421	0.00649685	0.408534	-1.29147
4817			15.4	627.326	0.528732	0.0295123	1.78988	0.0291494	0.0546227	17.9156	4.16315
4818			15.4	655.321	0.389846	0.0254822	1.04228	0.00954912	0.0304195	15.2988	3.93534
4825			15.42	605.344	1.98566	0.189103	1.7335	0.0328028	0.0579515	10.5004	3.39237
4832			15.45	745.464	4.21079	0.413566	1.91532	0.000240067	0.00479265	10.1817	3.3479
4835			15.47	587.333	2.01705	0.416612	1.6714	0.0124946	0.0351626	4.84157	2.27547
4850			15.54	345.203	0.424212	0.0780278	1.47307	0.0208198	0.0457262	5.43668	2.44273
4857			15.54	549.165	0.167737	0.0341263	1.45734	0.0171117	0.0414282	4.91518	2.29724
4859			15.54	617.153	0.102212	0.0143066	1.10636	0.0218854	0.04694	7.14439	2.83681
4860			15.54	653.42	0.0728631	0.023201	1.18155	0.0252796	0.050746	3.14051	1.651
4871			15.56	353.141	0.0471949	0.0848859	1.18118	0.0465166	0.0691379	0.555981	-0.846892
4873			15.56	365.244	0.0614	0.0169458	1.75569	0.00632796	0.024466	3.62331	1.85731
4874			15.56	375.273	0.289234	0.0837155	1.73763	0.00486252	0.0212684	3.45497	1.78867
4879			15.56	443.314	0.0281782	0.317459	1.16102	0.0101995	0.0315714	0.0887615	-3.49392
4883			15.56	511.301	0.00361414	0.122498	1.47326	0.0122485	0.034809	0.0295037	-5.08296
4896			15.58	303.232	0.0603219	0.375873	1.27039	0.0168125	0.0410693	0.160485	-2.63949
4898			15.58	371.219	0.0069144	0.0738853	1.5626	0.0340072	0.058967	0.0935829	-3.41761
4905			15.58	465.332	2.86662e-09	0.0242832	1.65868	0.0188955	0.0435992	1.1805e-07	-23.0141
4906			15.58	475.361	0.0228973	0.228786	1.36627	0.03196	0.0572179	0.100082	-3.32075
4921			15.6	813.451	0.487176	0.0208163	1.89229	0.000881109	0.00893942	23.4035	4.54866
4925			15.63	577.348	0.36217	0.0136672	1.80653	0.0318519	0.0571224	26.4993	4.72788
4928			15.65	399.274	0.123827	0.0080226	1.43326	0.038289	0.0624031	15.4348	3.94812
4930			15.65	623.413	0.160378	0.0361169	1.40194	0.00539462	0.022504	4.44051	2.15073
4934			15.65	743.449	0.439113	0.0480371	1.57233	0.00254637	0.015259	9.14111	3.19237
4937			15.67	343.248	0.0876467	0.0034594	1.53954	0.00424818	0.0196838	25.3358	4.66311
4939			15.67	455.278	3.95425e-05	0.0114016	1.65509	0.0292018	0.0546734	0.00346817	-8.17161
4943			15.67	549.317	0.347946	0.0113039	1.76755	0.0297202	0.0551692	30.7812	4.94398
4944			15.67	605.343	2.40072	0.115675	1.79127	0.0431702	0.066547	20.754	4.37531
4946			15.67	627.327	0.487664	0.0341028	1.76284	0.0428133	0.0662594	14.2998	3.83793
4947			15.67	695.317	0.153574	0.0180302	1.1346	0.0327773	0.0579296	8.51763	3.09045
4955			15.7	391.281	0.0896006	0.324009	1.25362	0.0491403	0.071043	0.276538	-1.85445
4971			15.72	459.345	0.199088	0.0127659	1.39806	0.0116702	0.0339502	15.5953	3.96304
4984			15.74	657.362	3.00207	0.341717	1.44399	0.0329955	0.0581166	8.78526	3.13509
4986			15.74	720.358	0.132882	0.00456197	1.75842	0.0397724	0.0637118	29.1283	4.86435
5050			15.94	369.264	0.0508482	2.53985e-09	1.97978	0.0254116	0.0508859	2.00202e+07	24.255
5054			15.94	609.362	2.49798	0.180113	1.46486	0.00794035	0.0274585	13.8689	3.79379
5063			15.96	727.453	1.43389	0.0665656	1.88119	0.00232308	0.0147294	21.541	4.42901
5065			15.96	793.508	0.0397405	0.0043441	1.60713	0.0300481	0.0554786	9.14815	3.19348
5067			15.99	297.243	2.86662e-09	0.0537894	1.60021	0.0395739	0.0635393	5.32935e-08	-24.1615
5070			15.99	605.343	0.678725	0.0330235	1.20205	0.0374956	0.0617067	20.5528	4.36126
5074			16.01	409.234	1.16632	0.33378	1.59459	0.00171532	0.012918	3.49429	1.805
5082			16.01	997.571	0.509186	0.104435	1.12613	0.0418203	0.0654467	4.87562	2.28558
5093			16.05	433.234	1.19382	0.410084	1.49613	0.00878943	0.0289961	2.91115	1.54159
5098			16.05	549.317	1.10835	0.0673336	1.74291	0.0342756	0.0591882	16.4605	4.04094
5100			16.05	667.346	0.319947	0.0431618	1.00153	0.00488743	0.0213289	7.41274	2.89001
5101			16.08	253.217	0.138028	0.0253689	1.05222	0.00389901	0.018773	5.44082	2.44383
5104			16.08	321.204	0.137708	0.0270731	1.05395	0.00595333	0.023704	5.08651	2.34668
5116			16.08	725.437	0.776494	0.0139586	1.85119	0.00218501	0.01437	55.6282	5.79774
5126			16.1	617.343	0.720391	0.0157199	1.26608	0.0136289	0.0368282	45.8266	5.51811
5127			16.1	723.423	0.315077	0.0157389	1.06027	0.00748356	0.0265683	20.019	4.3233
5129			16.1	745.463	0.662778	0.0551282	1.767	0.000512977	0.00642876	12.0225	3.58766
5130			16.1	795.441	0.150053	0.000904077	1.6202	0.0100296	0.0312768	165.974	7.37481
5132			16.12	505.09	0.00428248	0.251001	1.49909	0.0275439	0.0530547	0.0170616	-5.8731
5134			16.12	611.378	0.664073	0.0819977	1.43825	0.0104112	0.0319325	8.09868	3.01769
5135			16.12	685.329	0.13582	0.00889094	1.48212	0.0147642	0.0384313	15.2762	3.93321
5136			16.12	743.447	0.865238	0.0749915	1.83194	0.01072	0.0324475	11.5378	3.5283
5148			16.14	625.349	0.162862	0.0267872	1.27923	0.0483956	0.0705129	6.07985	2.60404
5159			16.17	305.248	0.416832	0.193611	1.31025	0.0296594	0.0551115	2.15294	1.10631
5166			16.17	719.447	1.09985	0.0453272	1.18344	0.00151422	0.0121589	24.2647	4.60079
5168			16.19	709.486	0.213823	0.00609961	1.40451	0.0139582	0.0373056	35.0552	5.13156
5175			16.21	577.372	0.111864	0.52027	1.55888	0.0053164	0.0223295	0.215011	-2.21751
5176			16.21	645.36	0.0286173	0.11612	1.48442	0.0149591	0.0386947	0.246446	-2.02066
5183			16.23	477.356	0.939401	0.125775	1.65662	0.0143469	0.0378559	7.46888	2.90089
5187			16.23	545.343	0.0545691	0.00736541	1.30805	0.0336192	0.0586439	7.40883	2.88925
5189			16.23	613.331	0.0353438	0.00173557	1.35623	0.00360622	0.0179899	20.3644	4.34798
5190			16.23	637.429	1.59652	0.336555	1.56089	0.00853156	0.0285443	4.74372	2.24602
5201			16.28	591.351	0.683766	0.0705319	1.67477	0.00541406	0.022547	9.69443	3.27716
5205			16.3	637.394	0.750354	0.101074	1.53885	0.0440713	0.0672634	7.42379	2.89216
5216			16.33	575.333	0.101746	0.00543237	1.09086	0.0356769	0.0603141	18.7296	4.22725
5220			16.35	355.32	0.168066	0.961076	1.56858	0.0134213	0.0365218	0.174873	-2.51562
5222			16.35	423.307	0.0254033	0.177006	1.07173	0.00669263	0.0251687	0.143517	-2.80071
5225			16.35	491.295	0.00998123	0.0780858	1.35321	0.00860908	0.0286814	0.127824	-2.96777
5226			16.35	563.333	0.14225	0.00714441	1.24369	0.0033184	0.0171866	19.9106	4.31547
5230			16.37	559.281	0.00295141	0.0408217	1.55175	0.0146022	0.0382097	0.0723001	-3.78986
5238			16.42	577.372	0.641874	2.295	1.57229	0.00261564	0.0154117	0.279684	-1.83813
5239			16.42	645.36	0.124391	0.438296	1.58295	0.00254723	0.0152609	0.283807	-1.81702
5241			16.42	662.351	0.0635414	0.182227	1.53118	0.00681038	0.0253875	0.348693	-1.51997
5259			16.49	529.371	0.0580912	0.000865849	1.37301	0.00853955	0.0285585	67.0916	6.06806
5260			16.49	555.388	0.244618	0.00995724	1.39777	0.00816699	0.0278832	24.5669	4.61864
5265			16.51	457.33	0.0257551	0.144153	1.52072	0.0206547	0.0455518	0.178665	-2.48467
5268			16.51	525.317	0.00282795	0.0397642	1.41648	0.0262524	0.0517613	0.0711181	-3.81364
5279			16.53	699.308	0.209846	0.00673319	1.26117	0.0276124	0.0531217	31.1659	4.9619
5280			16.53	746.54	0.45209	0.0669484	1.58533	0.000401675	0.00593243	6.75282	2.75549
5282			16.53	792.545	0.318383	0.0455133	1.0004	0.000555789	0.00658184	6.9954	2.80641
5284			16.55	563.333	5.77757	0.452776	1.78142	0.0190056	0.0437268	12.7603	3.67359
5285			16.55	631.321	0.687287	0.0529046	1.64053	0.0270279	0.0525452	12.9911	3.69945
5287			16.55	747.479	0.622937	0.0418333	1.75757	0.00209355	0.0141169	14.8909	3.89636
5299			16.6	255.232	35.8841	17.6995	1.28846	0.0276678	0.0531757	2.02741	1.01964
5318			16.6	669.325	0.890461	0.12249	1.02284	0.0477495	0.0700463	7.26964	2.86188
5319			16.6	669.439	2.88927	1.54434	1.46508	0.0150755	0.0388519	1.87087	0.903712
5333			16.62	589.348	1.75405	0.113831	1.7834	0.00530978	0.0223147	15.4093	3.94573
5338			16.62	721.465	6.2601	3.00801	1.26325	0.0204822	0.045368	2.08115	1.05738
5347			16.64	633.363	1.03096	0.0926965	1.54512	0.019386	0.0441616	11.1219	3.47533
5410			16.93	499.361	3.24074	0.219141	1.78424	0.0112026	0.0332255	14.7884	3.88639
5412			16.93	567.349	0.659269	0.0447562	1.07651	0.0133803	0.0364608	14.7302	3.88071
5421			16.95	635.337	0.242716	0.0161959	1.18248	0.0054243	0.0225695	14.9863	3.90557
5428			16.98	725.437	0.714748	0.0197519	1.90178	0.00695893	0.0256581	36.1862	5.17737
5452			17.07	525.377	0.697842	0.0867394	1.5567	0.023669	0.0489816	8.04528	3.00814
5456			17.07	593.365	0.236008	0.0324372	1.74667	0.00725877	0.0261867	7.27583	2.86311
5460			17.07	792.545	0.0681441	0.00548142	1.03795	0.0186393	0.0432997	12.4318	3.63597
5462			17.09	748.554	0.0918253	0.0347709	1.26935	0.0397905	0.0637276	2.64087	1.40101
5466			17.11	719.447	0.88586	0.029534	1.23177	0.00793123	0.0274412	29.9946	4.90663
5471			17.14	746.538	0.0880835	0.00891977	1.03211	0.0147097	0.038357	9.87509	3.30379
5480			17.16	651.446	0.187468	0.0235675	1.44265	0.0461428	0.0688577	7.95451	2.99177
5504			17.27	541.196	0.0782025	0.043595	1.1411	0.0365399	0.0609842	1.79384	0.843054
5520			17.39	1001.6	0.296629	0.0480444	1.03846	0.000395288	0.00589851	6.17405	2.62622
5532			17.48	295.263	0.532518	0.21655	1.32126	0.0280427	0.0535384	2.4591	1.29813
5533			17.48	363.25	0.182677	0.0756973	1.34659	0.0239464	0.0492933	2.41325	1.27098
5540			17.52	605.404	0.316998	2.37618	1.42715	0.0307315	0.0561127	0.133407	-2.9061
5541			17.52	673.391	0.0438718	0.391565	1.02319	0.0238766	0.0492152	0.112042	-3.15789
5542			17.52	690.381	0.0175104	0.17511	1.0727	0.0177821	0.0422673	0.0999969	-3.32197
5544			17.54	645.362	0.214028	0.0226389	1.1079	0.018202	0.0427789	9.45398	3.24092
5547			17.59	591.461	0.171582	0.00712766	1.09224	0.0294082	0.0548718	24.0727	4.58933
5552			17.61	687.503	0.461016	0.0372629	1.64341	0.000852278	0.00875193	12.372	3.629
5569			17.7	419.351	0.0839339	0.0218611	1.0654	0.0235461	0.0488425	3.83942	1.94089
5570			17.7	445.366	0.193307	0.0448238	1.48993	0.00676894	0.0253109	4.31261	2.10856
5571			17.7	446.373	0.724153	0.20216	1.43602	0.0089484	0.0292942	3.58208	1.8408
5573			17.7	461.361	0.780213	0.199381	1.45353	0.0072374	0.0261498	3.91318	1.96834
5580			17.79	633.362	0.498855	0.0417537	1.3159	0.0288081	0.054291	11.9476	3.57864
5600			17.84	717.435	0.200109	0.028822	1.32671	0.0484808	0.070574	6.94291	2.79554
5601			17.86	529.349	0.0262867	0.00488877	1.08498	0.0281696	0.0536602	5.37696	2.42679
5618			17.97	379.32	0.173065	0.0668267	1.05897	0.0457776	0.0685818	2.58976	1.37282
5636			18.07	779.525	0.266622	0.106796	1.13741	0.0446998	0.0677548	2.49655	1.31994
5677			18.4	756.524	0.576473	0.257879	1.23652	0.049602	0.0713675	2.23544	1.16056
5678			18.4	773.515	0.120327	0.0571471	1.19376	0.0317995	0.057076	2.10557	1.07421
5691			18.49	573.451	0.1245	0.00452726	1.47519	0.0220392	0.0471135	27.5	4.78136
5698			18.61	730.545	15.5388	6.67945	1.28103	0.0329122	0.0580454	2.32636	1.21808
5699			18.61	766.522	2.60612	1.30867	1.21853	0.0320034	0.0572561	1.99142	0.993801
5700			18.61	776.551	14.1707	6.77508	1.289	0.0207866	0.0456914	2.0916	1.0646
5701			18.61	793.541	5.61024	2.80456	1.2233	0.0273113	0.0528262	2.0004	1.00029
5702			18.61	844.538	2.98429	1.59729	1.24068	0.0264656	0.0519791	1.86835	0.901766
5733			18.9	983.591	1.4187	0.617886	1.3273	0.0174902	0.0419047	2.29605	1.19915
5736			18.97	760.556	0.292192	0.0822854	1.31957	0.0209726	0.0458864	3.55095	1.82821
5742			19.06	554.477	0.194349	0.0468924	1.08805	0.00744597	0.0265053	4.14458	2.05123
5758			19.12	826.528	0.725476	0.295267	1.30845	0.0320343	0.0572834	2.45701	1.29691
5761			19.17	724.535	0.226064	1.83425	1.47219	0.0370462	0.0613695	0.123246	-3.02039
5812			19.55	1002.6	0.256891	0.11546	1.29024	0.00765592	0.0269097	2.22493	1.15376
5817			19.55	985.607	4.71661	2.26961	1.32222	0.0128831	0.0357069	2.07816	1.0553
5819			19.62	568.492	8.98873	2.98172	1.36148	0.0135842	0.0367626	3.01461	1.59197
5820			19.62	604.47	0.716334	0.175585	1.31048	0.00590017	0.0235945	4.0797	2.02846
5821			19.62	631.488	0.969088	0.29334	1.33393	0.00670283	0.0251878	3.30363	1.72405
5824			19.64	772.556	0.158505	0.856845	1.7419	0.00202537	0.0139197	0.184987	-2.4345
5826			19.64	959.592	0.398734	0.17304	1.33018	0.00457945	0.0205609	2.30429	1.20432
5841			19.85	653.498	0.182836	0.00250507	1.33148	0.0142186	0.0376758	72.9862	6.18955
5872			2.02	384.129	1.20251	0.0825332	1.71216	0.0359324	0.0605142	14.5701	3.86494
5878			2.02	739.187	17.9735	6.43149	1.41482	0.0250504	0.0505014	2.79461	1.48265
5891			2.04	751.129	9.8761	2.20974	1.42304	0.0218624	0.046914	4.46935	2.16007
5965			2.18	765.122	1.29656	0.0918106	1.16034	0.0151581	0.0389628	14.1221	3.81989
5992			2.22	881.189	9.92541	1.15799	1.68228	0.00301983	0.0163852	8.57123	3.0995
5998			2.25	211.061	0.00330236	0.561989	1.78877	0.0444811	0.0675846	0.00587621	-7.4109
6047			2.29	725.171	0.0985696	0.439908	1.21189	0.0432225	0.066589	0.224069	-2.15799
6050			2.31	183.03	0.0488196	0.559976	1.52566	0.00797848	0.0275307	0.0871815	-3.51983
6059			2.31	481.097	5.73371	0.998147	1.5655	0.0156404	0.0395993	5.74435	2.52214
6072			2.34	341.087	33.5851	4.04385	1.79243	0.00567837	0.0231269	8.30522	3.05402
6073			2.34	404.082	4.81647	0.758303	1.72973	0.00371863	0.0182964	6.35164	2.66713
6075			2.34	487.1	4.51182	1.83708	1.54974	0.00260865	0.0153965	2.45597	1.2963
6105			2.36	397.113	4.48678	1.80056	1.28222	0.00406175	0.0191857	2.49188	1.31724
6141			2.4	613.111	4.98617	2.19568	1.31372	0.0259974	0.0514987	2.2709	1.18327
6146			2.43	1177.26	6.21995	0.650397	1.30111	0.000114985	0.00336259	9.56332	3.25751
6153			2.43	640.13	25.8225	11.1398	1.26304	0.0109079	0.0327542	2.31803	1.2129
6198			2.49	745.141	17.0545	1.7227	1.06643	0.0371813	0.0614713	9.89984	3.3074
6199			2.52	181.015	1.06283	12.4221	1.14295	0.0447415	0.0677872	0.0855595	-3.54693
6244			2.58	452.126	1.78238	0.511231	1.42542	0.00599324	0.0237857	3.48645	1.80176
6292			2.67	379.102	2.68959	0.489627	1.0585	0.000979822	0.00954863	5.49314	2.45763
6304			2.69	481.097	17.5288	3.13829	1.74443	0.00411369	0.0193142	5.58548	2.48168
6316			2.72	357.058	16.1835	5.38815	1.4489	0.00105568	0.00998506	3.00353	1.58666
6330			2.74	685.176	3.63448	0.180906	1.00419	0.00892708	0.0292531	20.0905	4.32844
6334			2.76	341.087	5.5333	1.13318	1.54575	0.00916486	0.0297068	4.88299	2.28776
6337			2.76	423.092	16.427	8.76562	1.31385	0.0348002	0.0596153	1.87403	0.906141
6339			2.76	465.102	12.5656	3.36353	1.72323	0.00403821	0.019127	3.73582	1.90142
6349			2.78	245.082	9.7458	1.03904	1.58587	5.8025e-06	0.000625491	9.37961	3.22953
6350			2.78	288.162	1.96357	0.181653	1.66949	0.000448436	0.00616103	10.8095	3.43423
6351			2.78	289.072	1539.67	269.741	1.53306	7.90702e-05	0.00269091	5.70797	2.51298
6353			2.78	352.067	45.1688	9.03777	1.70026	4.28932e-06	0.000518841	4.99778	2.32129
6356			2.78	443.191	0.783812	1.61808	1.2461	0.0392806	0.0632829	0.48441	-1.0457
6359			2.78	580.153	163.312	12.9465	1.59679	0.000367568	0.00574281	12.6143	3.65699
6360			2.78	601.131	3.62751	1.32452	1.60046	0.000529494	0.00648989	2.73874	1.45351
6366			2.81	287.055	6.27122	0.820081	1.62279	1.67381e-06	0.000314946	7.64707	2.93491
6370			2.81	325.048	19.1294	3.2341	1.53459	2.87802e-05	0.00168062	5.91492	2.56436
6371			2.81	327.045	5.25602	0.886684	1.54128	8.75026e-05	0.00285005	5.92773	2.56748
6472			2.94	652.131	4.1141	1.93575	1.12148	0.0429812	0.066395	2.12532	1.08768
6483			2.99	1033.2	5.51307	0.0189197	1.55157	0.0161123	0.0402039	291.393	8.18682
6502			20.07	550.481	0.562613	0.0662841	1.67701	0.00206461	0.0140341	8.4879	3.08541
6503			20.07	596.487	1.09072	0.148131	1.70547	0.00310268	0.0165915	7.36318	2.88033
6529			20.42	987.623	2.25376	1.16453	1.36785	0.015969	0.0400221	1.93534	0.952587
6565			21.41	279.232	0.0380775	0.00921026	1.50458	0.000438653	0.00611588	4.13424	2.04762
6627			3.01	493.134	0.0755692	1.62677	1.12553	0.0435771	0.0668723	0.0464535	-4.42807
6683			3.05	417.139	5.27915	1.10969	1.69896	0.0236444	0.0489539	4.75732	2.25015
6729			3.1	519.053	8.76596	1.12453	1.47382	0.0246692	0.05009	7.79525	2.96259
6730			3.1	521.052	2.01776	0.352153	1.38033	0.0163936	0.040556	5.72977	2.51848
6731			3.1	546.072	50.5673	7.75125	1.59753	0.00659861	0.0249912	6.52377	2.70571
6737			3.1	837.173	2.44591	0.692527	1.27247	0.0332674	0.0583478	3.53186	1.82043
6739			3.1	989.143	9.44087	1.60114	1.05021	0.0304228	0.055828	5.89632	2.55982
6753			3.12	392.082	9.9124	3.05825	1.12911	0.0387817	0.0628429	3.2412	1.69653
6764			3.12	573.072	2.55953	0.644177	1.34348	0.0132485	0.0362634	3.97333	1.99035
6810			3.21	165.056	0.171587	0.888937	1.29263	0.00998338	0.0311959	0.193025	-2.37314
6824			3.21	581.153	1.38945	0.477354	1.27466	0.0332968	0.0583726	2.91072	1.54138
6848			3.25	451.087	29.2986	12.4675	1.3405	0.0247542	0.0501822	2.34999	1.23266
6851			3.25	514.082	2.5117	0.888723	1.38696	0.0173247	0.0416966	2.82619	1.49886
6862			3.28	1017.21	197.922	80.2357	1.27048	0.0399808	0.0638921	2.46676	1.30262
6864			3.28	1039.19	2.93872	0.614388	1.25801	0.00502654	0.0216619	4.78316	2.25797
6874			3.28	508.1	15.7762	6.15871	1.46778	0.0096542	0.0306101	2.5616	1.35705
6875			3.28	508.601	5.91314	1.69053	1.41506	0.0154169	0.0393068	3.49779	1.80644
6904			3.3	593.128	3.48363	0.328173	1.73115	0.0188	0.0434881	10.6152	3.40807
6953			3.39	372.108	0.20928	2.53985e-09	1.42851	0.0481153	0.0703113	8.23986e+07	26.2961
6963			3.39	792.141	12.1876	2.59086	1.42165	0.012588	0.035295	4.70408	2.23391
6978			3.41	751.127	5.27356	1.00554	1.4273	0.00984703	0.0309554	5.2445	2.39081
6979			3.41	765.122	5.54235	0.59102	1.07986	0.036625	0.0610494	9.3776	3.22922
6993			3.43	547.108	15.346	3.16633	1.65345	0.00237948	0.0148689	4.84662	2.27698
6999			3.43	903.14	9.97943	3.70762	1.24318	0.00540715	0.0225317	2.6916	1.42846
7020			3.48	1024.68	4.64683	1.5537	1.19327	0.0216288	0.0466481	2.99081	1.58054
7025			3.48	407.098	0.473577	0.0240505	1.39066	0.000548398	0.00655663	19.691	4.29946
7026			3.48	417.1	0.0853353	0.000226164	1.44221	0.032815	0.057962	377.316	8.55963
7030			6.42	393.118	110.505	31.6211	1.18916	0.0077743	0.0271403	3.49465	1.80515
7047			3.5	393.118	50.5469	4.91502	1.7104	3.01725e-06	0.000433025	10.2842	3.36235
7050			3.5	456.113	27.5601	2.68969	1.67039	2.0023e-05	0.00138193	10.2466	3.35707
7070			3.52	231.066	0.671563	0.0677404	1.48584	6.52562e-05	0.0024268	9.91376	3.30943
7079			3.52	429.094	9.06757	0.94873	1.69226	4.29673e-05	0.00205032	9.55759	3.25665
7080			3.52	431.1	4.51591	0.766586	1.6262	0.000503476	0.00639234	5.89094	2.5585
7094			3.55	1185.21	1.62401	0.0314051	1.30298	0.0318886	0.0571548	51.7116	5.69242
7102			3.55	355.103	28.5751	5.54264	1.66385	0.00224055	0.0145178	5.15551	2.36612
7104			3.55	391.079	0.514344	0.0867528	1.05325	0.00624444	0.0242994	5.92884	2.56775
7106			3.55	418.098	4.04227	0.784389	1.76463	0.0114691	0.0336421	5.15339	2.36552
7120			3.55	728.639	14.1209	4.32843	1.40343	0.00344924	0.0175593	3.26237	1.70592
7121			3.55	739.129	1.86943	0.647805	1.50311	0.00205186	0.0139972	2.88579	1.52897
7122			3.55	739.63	1.08395	0.213703	1.07516	0.00031721	0.00541899	5.07224	2.34262
7138			3.57	500.101	0.182152	0.0208599	1.45824	0.0188583	0.0435559	8.73216	3.12634
7154			3.59	1001.21	2.96955	0.836362	1.24734	0.0214475	0.0464399	3.55056	1.82805
7155			3.59	341.123	5.49924	0.599141	1.14447	0.000823109	0.00855754	9.17853	3.19826
7157			3.59	404.118	2.09161	0.11931	1.05777	0.00671494	0.0252105	17.5309	4.13183
7161			3.59	441.139	10.4204	2.79975	1.57152	0.0051224	0.0218865	3.7219	1.89604
7162			3.59	458.128	4.68728	0.926847	1.61793	0.00318083	0.0167807	5.05724	2.33835
7175			3.59	743.125	0.765384	0.0786896	1.43377	0.0474463	0.069825	9.72662	3.28194
7194			3.61	652.132	12.8656	5.68034	1.29404	0.034824	0.0596345	2.26493	1.17946
7195			3.61	652.634	4.53622	1.63661	1.23716	0.0125944	0.035304	2.77172	1.47078
7253			3.7	1017.21	40.4262	12.041	1.35064	0.00478946	0.0210893	3.35739	1.74734
7266			3.7	508.1	6.98383	2.85199	1.52289	0.0111821	0.0331931	2.44876	1.29205
7276			3.73	371.134	230.773	54.3504	1.37271	0.00269602	0.0155825	4.24603	2.08611
7277			3.73	361.105	18.8053	4.49313	1.08102	0.00311196	0.0166142	4.18536	2.06535
7278			3.73	363.104	6.03682	1.56873	1.07121	0.00599957	0.0237986	3.84823	1.94419
7279			3.73	388.124	9.79278	2.83426	1.24596	0.0070411	0.0258053	3.45514	1.78874
7280			3.73	440.074	6.64528	2.49435	1.40805	0.00712164	0.0259478	2.66414	1.41367
7282			3.73	457.077	16.4986	0.34901	1.78672	0.0031346	0.0166693	47.2726	5.56293
7335			3.79	719.182	0.897049	4.25831	1.42377	0.0297915	0.0552368	0.210658	-2.24702
7352			3.82	726.834	0.356583	0.0493415	1.56946	0.00835223	0.0282224	7.22683	2.85336
7353			3.82	729.145	1409.47	393.42	1.50263	0.00399061	0.0190072	3.58262	1.84102
7354			3.82	751.128	5.16789	2.02481	1.63982	0.000220923	0.0046356	2.55228	1.35179
7355			3.82	765.122	6.68644	2.83177	1.36289	0.0447173	0.0677683	2.36122	1.23953
7356			3.82	792.141	8.01215	2.32151	1.51907	0.000931413	0.009256	3.45127	1.78713
7404			3.88	479.118	37.0868	10.1281	1.55641	0.000276345	0.00510809	3.66178	1.87255
7489			3.95	273.077	1.92991	0.0863665	1.52777	0.00163898	0.0126412	22.3456	4.48192
7520			3.97	399.092	1.28907	0.206021	1.43251	0.00718455	0.026058	6.25698	2.64547
7560			4	728.639	4.77246	1.94974	1.26781	0.0165594	0.0407608	2.44774	1.29145
7585			4.02	619.164	1.51506	0.0688021	1.39808	0.0138144	0.0370985	22.0205	4.46077
7634			4.09	461.107	24.7279	3.67716	1.76782	1.99419e-05	0.00137876	6.72474	2.74948
7636			4.09	524.105	4.3695	1.51788	1.53364	0.00130179	0.0112396	2.87869	1.52541
7657			4.11	395.097	1.09838	0.391275	1.60406	0.00104375	0.00991813	2.80719	1.48913
7664			4.11	607.127	0.673728	0.118864	1.43224	0.00742121	0.0264637	5.66805	2.50285
7675			4.13	1169.22	201.399	75.1107	1.31944	0.0119212	0.0343279	2.68137	1.42297
7692			4.13	584.105	30.9863	12.0656	1.37489	0.0135402	0.0366978	2.56816	1.36073
7694			4.13	584.607	15.2772	5.64771	1.30361	0.0137373	0.0369865	2.70503	1.43565
7714			4.15	167.035	0.256103	1.79785	1.17564	0.0372656	0.0615347	0.14245	-2.81148
7716			4.15	211.025	0.571382	6.67186	1.14237	0.0428992	0.0663288	0.0856405	-3.54556
7721			4.15	401.144	7.50142	0.695252	1.18663	0.000479976	0.00629802	10.7895	3.43156
7723			4.15	475.086	1.66464	0.179891	1.29106	0.031412	0.0567302	9.25362	3.21002
7724			4.15	503.118	12.8721	2.29461	1.59303	0.0340892	0.0590347	5.60972	2.48793
7725			4.15	547.108	22.3287	5.91483	1.36548	0.0258147	0.0513091	3.77504	1.91649
7801			4.22	729.145	1104.84	280.698	1.39975	0.00260234	0.0153827	3.93603	1.97674
7804			4.22	792.141	34.454	9.55536	1.17156	0.00191067	0.0135702	3.60573	1.85029
7815			4.24	751.127	8.35025	3.96553	1.0797	0.0376278	0.0618051	2.10571	1.07431
7844			4.31	119.05	2.76263	0.386217	1.74314	0.0199763	0.0448197	7.15305	2.83856
7875			4.33	393.118	2.8317	0.780276	1.07771	0.0183335	0.0429368	3.6291	1.85961
7876			4.33	395.097	8.65992	0.609819	1.71441	0.00232385	0.0147313	14.2008	3.8279
7880			4.33	457.077	2.81834	0.673409	1.03207	0.00388961	0.0187486	4.18518	2.06529
7904			4.36	520.072	0.355019	0.101305	1.46655	0.0457676	0.0685742	3.50447	1.8092
7929			4.38	415.102	1.65984	0.0109274	1.58771	0.0467995	0.0693484	151.897	7.24695
7955			4.4	363.121	2.73723	0.922167	1.39502	0.0361875	0.0607127	2.96826	1.56962
7957			4.4	390.139	2.67098	0.747104	1.26623	0.0164174	0.0405854	3.57512	1.83799
7959			4.4	479.117	27.7569	5.8231	1.72944	0.00267471	0.0155378	4.76668	2.25298
7966			4.4	804.143	29.9113	9.34956	1.4548	0.00819475	0.0279345	3.19923	1.67772
7967			4.4	804.644	20.7759	6.53441	1.32644	0.0109809	0.032872	3.17947	1.66878
7968			4.4	815.134	2.27932	0.443939	1.08853	0.000211153	0.00454911	5.13431	2.36017
7977			7.05	243.064	0.055259	0.909826	1.38882	0.0144603	0.0380138	0.0607358	-4.04131
7985			4.42	565.154	3.2239	0.461075	1.23941	0.0100581	0.0313265	6.99214	2.80573
8005			4.45	479.083	5.22441	0.563169	1.27342	0.0201118	0.0449679	9.2768	3.21363
8007			4.45	561.139	38.0848	1.39677	1.06881	0.00935053	0.0300542	27.2664	4.76905
8018			4.47	1039.19	1.01337	0.234323	1.01701	0.0223829	0.0474969	4.32467	2.11259
8043			4.49	273.077	0.377168	0.0695582	1.42372	0.019443	0.044226	5.42234	2.43892
8072			4.51	713.15	10.9896	3.82362	1.39468	0.0367776	0.0611658	2.87412	1.52312
8088			4.54	437.142	6.62308	0.752989	1.02368	6.79195e-05	0.00246353	8.79572	3.1368
8091			4.54	500.139	4.37504	0.435254	1.14343	0.000920635	0.00918927	10.0517	3.32937
8105			4.56	269.045	0.729825	0.0466061	1.49442	0.0110666	0.0330094	15.6594	3.96896
8108			4.56	393.118	1.26832	0.382815	1.30062	0.0450657	0.0680377	3.31316	1.72821
8109			4.56	437.11	14.297	0.697497	1.76394	0.00830701	0.0281403	20.4976	4.35739
8125			4.58	319.046	0.476836	0.0314388	1.33278	0.00182	0.0132769	15.1671	3.92287
8140			4.58	668.11	0.624723	0.00319829	1.75403	0.016953	0.0412386	195.33	7.60977
8171			4.6	592.103	3.99855	0.330812	1.71596	0.020817	0.0457233	12.0871	3.59539
8172			4.6	592.605	1.62512	0.00321621	1.72946	0.0486422	0.0706893	505.291	8.98097
8188			4.63	259.061	2.86662e-09	0.0667857	1.7114	0.0186149	0.043271	4.29227e-08	-24.4737
8189			4.63	303.05	0.0097901	0.114587	1.15825	0.0321432	0.0573791	0.0854378	-3.54898
8228			4.65	498.124	3.34231	0.394278	1.01268	0.00311406	0.0166193	8.47704	3.08356
8252			4.67	561.139	56.2476	1.74683	1.74496	0.00771343	0.0270221	32.1998	5.00898
8253			4.67	624.134	2.53502	0.0459505	1.13271	0.00907714	0.0295406	55.1684	5.78577
8278			4.69	948.174	19.5743	8.85012	1.09043	0.0405508	0.0643808	2.21175	1.14519
8287			4.72	289.072	1.29239	0.234347	1.05765	0.00354802	0.0178322	5.51485	2.46332
8305			4.72	699.12	4.74358	0.674522	1.3403	0.0394214	0.0634063	7.0325	2.81404
8315			4.74	465.102	2.64281	1.33747	1.38083	0.0257318	0.0512225	1.97597	0.982564
8366			4.79	507.113	6.87978	2.08961	1.45899	0.00254	0.0152447	3.29238	1.71913
8377			4.81	1024.18	21.5088	8.03154	1.30027	0.0173883	0.0417768	2.67805	1.42118
8393			4.81	421.113	0.00146492	3.7525	1.3883	0.0454625	0.068342	0.000390384	-11.3228
8407			4.81	804.143	10.5748	4.4526	1.12422	0.0228607	0.0480545	2.37497	1.24791
8485			4.9	1169.22	148.474	56.3323	1.19167	0.0125572	0.0352514	2.63567	1.39817
8486			4.9	1169.72	1.84642	0.745511	1.25552	0.0203945	0.045274	2.47672	1.30843
8508			4.9	584.105	37.6566	17.0585	1.1966	0.0116033	0.0338483	2.2075	1.14241
8509			4.9	584.607	18.8014	8.59479	1.1612	0.0209579	0.0458711	2.18754	1.12931
8565			4.96	440.575	2.35068	1.09798	1.41134	0.00626028	0.0243312	2.14092	1.09823
8575			4.96	881.657	0.995052	0.326083	1.02378	0.0241202	0.0494868	3.05153	1.60953
8579			4.96	917.133	10.3008	4.38165	1.33797	0.0169998	0.0412947	2.35089	1.23321
8580			4.96	944.152	12.088	6.55483	1.25996	0.0379373	0.0620861	1.84413	0.882943
8620			5.03	451.086	0.885514	0.236089	1.42265	0.034909	0.059703	3.75076	1.90718
8635			5.05	419.097	25.3474	3.96177	1.53901	0.000634003	0.00717143	6.39799	2.67762
8655			5.05	862.19	29.5023	10.9213	1.21795	0.00325997	0.017016	2.70137	1.43369
8668			5.08	507.113	1.77987	4.4381	1.3301	0.0205249	0.0454137	0.401043	-1.31817
8700			5.12	227.129	2.86662e-09	0.271117	1.98985	0.0125918	0.0353004	1.05734e-08	-26.495
8760			5.19	883.17	1309.03	465.838	1.26631	0.00703979	0.0258029	2.81006	1.4906
8769			5.21	441.081	900.086	489.439	1.24164	0.0181997	0.0427762	1.83902	0.878934
8770			5.21	477.058	23.2561	13.4615	1.20104	0.0276992	0.0532063	1.7276	0.788767
8774			5.21	531.077	7.83656	3.731	1.34466	0.00202081	0.0139062	2.10039	1.07066
8795			5.23	887.167	124.17	29.8437	1.45301	0.00540269	0.0225218	4.16066	2.05681
8803			5.25	660.613	4.78807	2.52327	1.45799	0.000903332	0.00908089	1.89757	0.92415
8842			5.3	445.076	67.5085	16.558	1.26631	0.0328615	0.0580019	4.07709	2.02754
8855			5.3	861.187	32.403	13.2969	1.14923	0.0343308	0.0592334	2.43688	1.28504
8862			5.32	283.024	2.50024	0.485157	1.20767	0.0206086	0.0455029	5.15347	2.36555
8897			5.34	731.15	4.22139	1.24993	1.63491	0.00458458	0.0205741	3.3773	1.75587
8945			5.41	313.035	5.15328	0.752981	1.07191	0.000364154	0.00572261	6.84384	2.77481
8946			5.41	417.118	12.7627	4.42354	1.43775	0.00433423	0.019917	2.88518	1.52866
8992			5.43	880.65	11.5911	3.46664	1.38301	0.00144129	0.0118582	3.34363	1.74141
9039			5.48	1169.22	63.1641	22.4985	1.25857	0.0275579	0.0530684	2.80748	1.48928
9047			5.48	475.087	58.3379	4.93612	1.68858	0.029273	0.054742	11.8186	3.56299
9052			5.48	584.105	19.7122	8.0199	1.07004	0.0373615	0.0616065	2.45791	1.29743
9101			5.52	1024.68	8.97469	3.58806	1.25454	0.0206595	0.0455569	2.50127	1.32266
9195			5.59	561.139	5.37164	1.7649	1.52431	0.0224393	0.0475594	3.0436	1.60578
9236			5.66	343.081	4.27031	0.82666	1.6267	2.85279e-05	0.00167316	5.16574	2.36898
9271			5.68	480.113	7.24994	2.61746	1.2891	0.027749	0.0532547	2.76984	1.4698
9290			5.7	1100.18	10.6119	3.61213	1.26425	0.0378687	0.062024	2.93786	1.55477
9292			5.7	273.077	1.64859	0.135124	1.05376	0.0272622	0.0527778	12.2006	3.60888
9305			5.7	635.135	2.37692	1.03693	1.33516	0.0236976	0.049014	2.29227	1.19678
9309			5.7	713.15	28.5975	1.41896	1.69768	0.0145261	0.0381049	20.1538	4.33298
9378			5.75	533.092	88.8755	23.7853	1.36136	0.00486339	0.0212705	3.73657	1.90171
9400			5.75	903.198	3.98079	0.38768	1.26934	0.00164423	0.0126607	10.2682	3.36012
9407			5.77	355.102	1.63564	0.234801	1.29471	0.0484133	0.0705256	6.96607	2.80034
9454			5.79	847.208	28.4486	8.03296	1.29198	0.00190914	0.0135654	3.54149	1.82436
9487			5.81	897.152	1.86557	0.0282745	1.38228	0.00373175	0.0183318	65.9806	6.04397
9493			5.84	395.134	117.139	11.9168	1.18236	0.000180672	0.00424682	9.82978	3.29716
9497			5.84	433.108	2.84105	0.665014	1.69889	0.0102885	0.031724	4.27217	2.09497
9499			5.84	458.129	9.58014	1.7612	1.76019	0.00387467	0.0187099	5.43956	2.44349
9573			5.9	583.107	2.02047	0.481655	1.35435	0.0478592	0.070126	4.19485	2.06862
9584			5.93	317.065	0.488931	1.044	1.20556	0.0352171	0.0599499	0.468326	-1.09442
9598			5.93	645.109	6.6101	1.30171	1.06238	0.0249247	0.0503664	5.07801	2.34426
9631			5.95	947.187	14.0562	2.25709	1.46065	0.000230823	0.00471876	6.22755	2.63866
9646			5.97	449.143	4.55808	0.768431	1.43499	0.000134584	0.00366854	5.93167	2.56844
9647			5.97	462.111	0.609691	0.105865	1.42759	0.0327831	0.0579346	5.75916	2.52586
9685			5.99	713.15	11.9751	1.40772	1.01787	0.0105509	0.0321671	8.50677	3.08861
9757			6.04	385.113	1.18624	0.120358	1.62089	0.00270315	0.0155973	9.85597	3.301
9758			6.04	459.092	3.35623	1.21804	1.35745	0.0419164	0.0655261	2.75543	1.46228
9798			6.08	282.04	0.286024	0.000445338	1.59879	0.0344104	0.0592986	642.264	9.32702
9844			6.13	1035.2	10.97	0.432805	1.51054	0.0262355	0.051744	25.3462	4.6637
9859			6.13	287.056	0.55091	3.0106	1.66598	0.0013637	0.0115215	0.18299	-2.45016
9860			6.13	317.066	0.641411	2.30422	1.25687	0.0496561	0.0714054	0.278364	-1.84496
9867			6.13	473.107	30.3601	3.57805	1.74535	0.00045947	0.0062104	8.48509	3.08493
9919			6.15	821.209	2.86662e-09	0.340263	1.65424	0.0335748	0.0586068	8.42472e-09	-26.8227
9920			6.15	831.141	0.577952	0.0554077	1.45677	0.0276016	0.0531112	10.4309	3.38279
9924			6.15	889.218	12.8124	1.0363	1.60155	0.0265185	0.0520328	12.3637	3.62803
9926			6.15	926.153	1.31507	0.217575	1.41651	0.0467618	0.0693205	6.0442	2.59555
9927			6.15	926.655	1.13617	0.161593	1.42621	0.0292342	0.0547046	7.0311	2.81375
9928			6.15	950.205	1.22758	0.0500409	1.53449	0.000940156	0.0093097	24.5314	4.61656
9933			6.17	269.045	9.16983	1.51498	1.08968	0.000227531	0.00469158	6.05277	2.5976
9938			6.17	399.128	5.49557	0.923509	1.09648	0.0368861	0.0612483	5.95075	2.57307
9945			6.17	477.102	5.96202	1.29196	1.42534	0.0074271	0.0264736	4.61471	2.20624
9947			6.17	499.084	0.912955	0.34054	1.52439	0.0314796	0.0567908	2.68091	1.42272
9971			6.17	783.14	5.82695	0.550439	1.07603	0.00653791	0.0248753	10.586	3.40409
9975			6.17	847.207	16.1502	4.20844	1.36851	0.00365579	0.0181255	3.83758	1.9402
9984			6.2	1063.16	51.5803	3.3138	1.47693	6.2839e-06	0.000654716	15.5653	3.96026
9992			6.2	283.024	5.34201	0.906321	1.25995	5.81721e-05	0.00232105	5.89416	2.55929
10001			6.2	487.087	166.187	23.725	1.63759	2.89957e-06	0.000424969	7.00469	2.80832
10014			6.2	627.098	21.6249	1.87229	1.14965	0.0140018	0.037368	11.55	3.52982
10020			6.2	919.191	1.4621	0.127623	1.30431	0.00235821	0.0148168	11.4563	3.51807
10023			6.2	957.172	9.38602	1.31571	1.56457	3.87424e-05	0.00195517	7.13381	2.83467
10025			6.2	963.182	9.54525	0.875994	1.03067	0.00420726	0.0195716	10.8965	3.44579
10043			6.22	597.054	4.41337	0.324407	1.25756	0.000628493	0.00712989	13.6044	3.766
10055			6.22	993.193	42.3155	2.98834	1.72448	1.10768e-05	0.000962536	14.1602	3.82377
10056			6.24	1033.19	3.09438	0.555853	1.42738	0.0148592	0.0385601	5.5669	2.47687
10070			6.24	461.107	57.1144	8.87786	1.64896	0.000521134	0.00645929	6.43335	2.68557
10072			8.6	708.25	0.389274	0.0431463	1.50591	0.0125124	0.035188	9.02217	3.17347
10073			6.24	524.103	1.99299	0.470189	1.5714	9.99532e-06	0.000898583	4.23871	2.08362
10087			6.24	923.225	14.2869	1.02101	1.80858	0.0205426	0.0454326	13.993	3.80664
10089			6.24	989.197	0.945294	0.134004	1.10025	0.0369938	0.0613299	7.05423	2.81849
10090			6.26	1019.21	0.506259	0.0529768	1.26397	0.0100818	0.0313678	9.55624	3.25644
10098			6.26	420.056	0.141409	0.0201342	1.38503	0.0206921	0.0455915	7.02329	2.81215
10111			6.26	739.13	0.81754	0.170027	1.37119	6.94452e-06	0.000691778	4.80829	2.26552
10112			6.26	757.177	5.86049	1.16116	1.01858	0.0160199	0.0400868	5.04709	2.33545
10113			6.26	933.209	6.49184	0.397077	1.48647	0.00272523	0.015643	16.349	4.03113
10152			6.31	440.073	16.9911	9.15024	1.04875	0.0485842	0.0706479	1.8569	0.892895
10153			6.31	440.575	6.36598	3.00744	1.17016	0.0149375	0.0386657	2.11674	1.08184
10189			6.33	511.184	1.41657	0.0170088	1.69832	0.0149744	0.0387153	83.2845	6.37998
10192			6.33	603.148	1.01714	1.86916	1.22657	0.0265082	0.0520223	0.544169	-0.877874
10201			6.33	914.171	3.20909	0.391965	1.45157	0.00305452	0.0164723	8.18719	3.03337
10205			6.33	947.187	63.9858	10.3522	1.40947	0.00204966	0.0139908	6.18086	2.62781
10213			6.35	314.053	2.06067	0.372023	1.25458	0.00572534	0.0232273	5.53911	2.46965
10216			6.35	419.097	13.9033	4.3177	1.23578	0.00107203	0.0100758	3.22006	1.68709
10218			6.35	451.094	2.48895	1.0009	1.25943	0.00523646	0.0221488	2.48671	1.31424
10227			6.35	553.136	0.130985	1.28763	1.83631	0.0116799	0.033965	0.101726	-3.29724
10235			6.35	903.197	18.4093	2.52486	1.65893	0.00019686	0.0044139	7.29123	2.86616
10256			6.38	473.107	27.267	5.83623	1.54283	0.00160565	0.0125161	4.67202	2.22405
10287			6.4	627.134	8.34042	1.20842	1.26568	0.0366197	0.0610454	6.90191	2.78699
10297			6.4	899.259	18.6308	2.1853	1.05849	0.000161022	0.00402096	8.52554	3.09179
10312			6.42	429.094	3.73652	0.954039	1.03092	0.0093191	0.0299958	3.91653	1.96957
10315			6.42	483.113	0.983377	0.217286	1.6122	0.00460635	0.0206297	4.52572	2.17815
10329			6.42	825.223	7.33245	0.824588	1.66528	0.000386545	0.00585094	8.89226	3.15255
10345			6.44	431.097	321.639	109.591	1.36173	0.0145702	0.0381657	2.9349	1.55331
10406			6.49	660.612	2.31609	0.810723	1.21202	0.028985	0.0544634	2.85681	1.51441
10440			6.51	659.124	71.259	20.7813	1.33538	0.046662	0.0692463	3.42899	1.77778
10504			6.55	831.213	16.5944	2.42824	1.49704	0.000316034	0.0054107	6.83393	2.77272
10505			6.55	847.207	12.6223	4.06792	1.38857	0.011203	0.0332262	3.10289	1.63361
10518			6.58	503.118	9.76268	2.39635	1.75292	0.000769251	0.00818563	4.07398	2.02644
10525			6.58	657.144	3.5319	0.341687	1.12323	0.0206841	0.045583	10.3367	3.3697
10526			6.58	663.192	2.99699	0.412168	1.69929	0.0155381	0.0394658	7.27129	2.86221
10543			6.6	299.056	1.28562	0.242969	1.07978	0.0252822	0.0507488	5.29127	2.40362
10556			6.6	451.123	10.2172	0.821012	1.83602	0.00118943	0.0106951	12.4447	3.63745
10557			6.6	475.088	0.41168	0.0791582	1.07963	0.00141497	0.0117459	5.20073	2.37871
10559			6.6	561.133	3.02169	0.754436	1.46522	0.0145508	0.038139	4.00523	2.00188
10566			6.6	779.109	4.37447	0.284247	1.46494	0.0480041	0.0702309	15.3897	3.94389
10575			6.6	933.209	19.4824	1.84552	1.62499	2.73499e-05	0.00163746	10.5566	3.40007
10593			6.62	469.089	0.240109	0.103287	1.23429	0.0471942	0.0696401	2.32468	1.21703
10671			6.67	610.139	8.16774	1.91099	1.31084	0.0111681	0.0331711	4.27409	2.09562
10682			6.67	917.225	7.06613	0.457942	1.84737	0.00535668	0.0224197	15.4302	3.94768
10686			6.69	1033.19	11.7699	2.14797	1.27917	0.00148509	0.0120405	5.47954	2.45405
10699			6.69	472.1	2.56959	0.462232	1.31531	0.00301701	0.016378	5.5591	2.47485
10709			6.69	693.201	19.8972	3.08623	1.82779	0.00618346	0.0241764	6.44708	2.68865
10716			6.69	756.199	4.27929	0.476917	1.81347	0.0184531	0.0430795	8.97281	3.16556
10729			6.71	331.046	0.717911	0.0632645	1.34383	0.0249072	0.0503475	11.3478	3.50434
10753			6.71	865.161	5.1914	1.8131	1.1556	0.0428124	0.0662586	2.86327	1.51766
10777			6.74	847.208	45.0827	11.4995	1.09408	0.00396401	0.0189397	3.92042	1.97101
10792			6.76	269.045	13.6746	0.28671	1.50084	0.00921295	0.0297973	47.6948	5.57576
10797			6.76	311.055	0.924093	2.53985e-09	1.68474	0.0239411	0.0492873	3.63838e+08	28.4387
10804			6.76	473.107	85.0936	2.54077	1.78086	0.0147941	0.0384718	33.4913	5.06571
10810			6.76	536.102	11.043	0.0162179	1.60718	0.0209309	0.0458428	680.91	9.41132
10811			6.76	541.094	3.29439	0.000696959	1.82569	0.00348045	0.0176463	4726.81	12.2067
10816			6.76	741.144	2.56138	0.662823	1.09289	0.0159361	0.0399801	3.86435	1.95022
10817			6.76	757.177	2.47594	0.0675719	1.51148	0.0088521	0.029108	36.6415	5.19541
10820			6.76	861.222	6.0067	0.746194	1.17832	0.000195506	0.00440052	8.04978	3.00895
10823			6.76	969.205	2.89442	0.0117212	1.04081	0.0182003	0.0427769	246.938	7.94801
10831			6.78	313.035	5.93225	1.54405	1.36634	0.0319662	0.0572234	3.842	1.94186
10854			6.78	889.218	22.6237	0.441066	1.13963	0.0254644	0.0509418	51.2932	5.6807
10864			6.8	393.118	86.9363	6.00844	1.64852	0.00036428	0.00572337	14.469	3.8549
10868			6.8	559.107	4.19696	0.382953	1.53065	5.93905e-05	0.00233895	10.9595	3.45411
10898			6.83	487.086	16.3271	1.3239	1.53262	0.00725705	0.0261837	12.3325	3.6244
10943			6.85	519.113	0.812892	0.224625	1.80708	0.00011988	0.00344311	3.61889	1.85555
10975			6.87	461.107	23.036	11.5762	1.18763	0.0466808	0.0692603	1.98994	0.992724
10977			6.87	517.097	1.97375	0.153204	1.00192	0.00168894	0.0128238	12.8831	3.68741
10983			6.87	739.13	1.89381	0.185832	1.09566	0.0239675	0.0493168	10.191	3.34922
10989			6.87	903.198	21.9045	0.938913	1.80757	0.0220502	0.0471258	23.3297	4.54409
11002			6.89	312.123	46.8434	1.63615	1.91315	0.00640432	0.0246164	28.6302	4.83947
11006			6.89	417.175	2.75593	0.332936	1.33065	0.0451799	0.0681256	8.27766	3.04922
11012			6.89	407.227	0.528761	2.53985e-09	1.98429	0.000499738	0.00637775	2.08186e+08	27.6333
11023			6.89	522.122	0.417095	0.127257	1.51393	0.0129787	0.0358539	3.27759	1.71263
11038			6.89	831.213	72.9602	14.562	1.02271	0.00103405	0.00986329	5.0103	2.3249
11040			6.89	861.221	6.0027	2.2114	1.03439	0.0392828	0.0632849	2.71444	1.44065
11052			6.92	426.105	0.463805	0.0068674	1.80451	0.00314978	0.0167061	67.5372	6.07761
11067			6.92	565.133	4.05318	0.881537	1.62703	0.00995424	0.0311448	4.59786	2.20096
11121			6.94	1019.21	3.10935	0.401158	1.2646	0.00189123	0.0135086	7.75093	2.95437
11149			6.96	713.15	4.04599	0.317282	1.64281	0.0222231	0.0473194	12.752	3.67265
11184			7.01	309.038	0.425662	0.0213839	1.4348	0.00790259	0.0273866	19.9057	4.31511
11223			7.03	350.051	4.05162	0.813212	1.19817	0.0117186	0.0340237	4.98224	2.31679
11246			7.03	817.234	2.5891	0.273494	1.09185	0.00538632	0.0224856	9.46678	3.24287
11251			7.03	947.223	2.43913	0.0934766	1.52369	0.000637627	0.00719862	26.0934	4.70562
11275			7.05	605.164	5.07961	0.120729	1.89032	0.0267955	0.0523126	42.0746	5.39488
11308			7.07	327.049	1.59264	8.04164	1.48164	0.0487279	0.0707504	0.19805	-2.33607
11322			7.07	473.107	25.0349	6.12737	1.51399	0.000902939	0.00907841	4.08574	2.0306
11328			7.07	517.096	2.76314	0.42477	1.2454	0.000116293	0.00338439	6.50502	2.70155
11347			7.07	889.219	6.92125	1.90329	1.43396	0.00108543	0.0101493	3.63647	1.86254
11349			7.07	975.219	5.41151	0.379689	1.09689	0.0196714	0.0444823	14.2525	3.83314
11350			7.07	933.208	34.9837	4.67968	1.09994	0.000505238	0.00639917	7.47565	2.9022
11458			7.16	461.107	10.9073	3.02722	1.58324	0.0212553	0.0462173	3.60308	1.84923
11477			7.16	989.197	5.95233	0.062742	1.56468	0.0082695	0.0280718	94.87	6.56788
11531			7.19	873.223	23.6606	2.62714	1.44271	5.62697e-05	0.00229213	9.0062	3.17092
11632			7.25	901.233	2.99852	0.429492	1.68853	0.00218383	0.0143669	6.98155	2.80355
11661			7.28	523.181	1.09149	0.16198	1.30656	0.0350833	0.0598429	6.73843	2.75241
11705			7.3	621.123	14.3165	2.36012	1.45988	0.00871436	0.0288658	6.06599	2.60074
11712			7.3	917.214	63.3321	5.85939	1.71408	3.85101e-05	0.00194962	10.8087	3.43412
11714			7.3	939.192	8.47446	3.12677	1.34627	0.00405712	0.0191742	2.71029	1.43845
11745			7.34	1019.21	6.04247	0.290124	1.32531	0.00868638	0.028817	20.8272	4.3804
11751			7.34	407.133	3.15781	0.264176	1.16998	0.0436406	0.0669228	11.9534	3.57935
11753			7.34	433.111	2.12388	0.439213	1.59454	0.000240874	0.00479893	4.83565	2.27371
11796			7.37	735.213	49.1585	10.9616	1.56552	4.99776e-05	0.00218723	4.4846	2.16498
11799			7.37	757.195	5.70991	1.50992	1.63156	6.57141e-05	0.00243325	3.78159	1.91899
11801			7.37	798.209	19.074	3.59234	1.86512	8.75303e-05	0.00285055	5.30963	2.40861
11817			7.39	479.118	0.594794	0.142156	1.31855	0.0158424	0.0398602	4.1841	2.06492
11858			7.41	781.217	5.50892	2.19619	1.53182	0.000310372	0.00537029	2.5084	1.32677
11957			7.48	685.155	8.69223	2.67028	1.38368	0.0118029	0.0341509	3.25518	1.70274
11988			7.5	889.218	7.80003	0.368769	1.6608	0.0118874	0.0342776	21.1516	4.40269
12037			7.55	470.129	71.3268	27.8662	1.23025	0.0188625	0.0435609	2.55962	1.35593
12054			7.57	245.082	20.7829	5.69847	1.33715	0.00283577	0.0159045	3.64711	1.86675
12056			7.57	405.848	1.4896	0.384294	1.06038	0.00393198	0.0188579	3.87621	1.95464
12057			7.57	407.133	695.716	202.464	1.34554	0.00480424	0.0211257	3.43624	1.78083
12071			7.57	815.275	19.2158	3.19021	1.08662	0.00168442	0.0128075	6.02337	2.59057
12073			7.57	845.226	5.67259	1.82811	1.02702	0.0126028	0.0353158	3.10298	1.63365
12093			7.59	473.107	132.534	47.5302	1.38413	0.0209052	0.045816	2.78842	1.47945
12129			7.61	613.119	20.179	3.38533	1.52728	0.0301474	0.0555716	5.96072	2.57549
12141			7.64	313.035	10.0125	29.331	1.58523	0.00999373	0.0312141	0.341362	-1.55063
12158			7.66	885.185	9.12768	3.92693	1.1876	0.0194248	0.0442055	2.32438	1.21685
12170			7.68	494.092	13.2836	6.33126	1.21996	0.0302364	0.0556547	2.0981	1.06908
12183			7.68	863.203	101.405	40.6252	1.16526	0.0328949	0.0580306	2.49611	1.31968
12191			7.7	499.084	4.53897	2.59188	1.07374	0.044366	0.0674947	1.75122	0.808364
12241			7.75	686.234	2.394	0.217649	1.2048	0.00244394	0.0150235	10.9994	3.45935
12244			7.75	947.225	6.4638	1.11623	1.03807	0.00244482	0.0150255	5.79074	2.53375
12301			7.79	721.116	2.72506	0.713497	1.39126	0.0487019	0.0707319	3.8193	1.93331
12310			7.81	1003.21	7.91332	0.951408	1.6895	0.00219008	0.0143837	8.31748	3.05615
12317			7.81	273.076	3.40666	0.0932506	1.52516	0.00194475	0.0136764	36.5324	5.1911
12330			7.81	451.078	9.3765	4.61101	1.34585	0.0186633	0.0433279	2.0335	1.02397
12332			7.81	478.097	11.413	3.69013	1.41975	0.0155216	0.0394443	3.09285	1.62894
12333			7.81	483.089	11.9923	4.23878	1.47544	0.00104493	0.00992479	2.8292	1.50039
12342			7.81	591.126	2.86662e-09	2.29723	1.72898	0.0453956	0.0682909	1.24786e-09	-29.5779
12351			7.81	853.195	8.78122	2.29628	1.07728	0.00306587	0.0165005	3.82411	1.93512
12408			7.86	703.281	0.40169	6.83263e-06	1.86114	0.0450247	0.0680062	58790	15.8433
12506			7.93	395.133	416.233	53.6476	1.45388	0.00241809	0.0149621	7.75865	2.9558
12542			7.95	559.108	17.0183	4.25562	1.49727	0.00113162	0.010397	3.99903	1.99965
12672			8.06	1057.18	11.9484	2.94538	1.0205	0.00036138	0.00570604	4.05665	2.02029
12679			8.06	473.107	73.2643	35.426	1.05213	0.0228126	0.0479983	2.0681	1.0483
12684			8.06	539.078	4.05422	1.96481	1.11827	0.0194797	0.0442674	2.06342	1.04504
12793			8.17	683.197	5.96884	0.863201	1.02315	0.0460254	0.0687693	6.91478	2.78968
12800			8.17	995.244	32.3454	3.62157	1.85419	0.00352945	0.0177815	8.93131	3.15887
12820			8.98	509.105	7.93901	2.61409	1.31439	0.00213974	0.0142463	3.03701	1.60265
12913			8.28	271.061	0.0684864	0.399402	1.45553	0.0414316	0.0651236	0.171472	-2.54395
12927			8.28	903.233	8.78971	2.34389	1.48985	0.0498049	0.0715091	3.75005	1.90691
12930			8.31	1003.21	355.438	39.4262	1.57875	0.000553213	0.00657311	9.01528	3.17237
12931			8.31	1025.19	12.5869	2.09928	1.0345	0.000326002	0.00547981	5.99582	2.58396
12937			8.31	253.05	45.3877	10.3583	1.57353	0.00292665	0.0161458	4.38179	2.13152
12939			8.31	295.061	5.14124	1.26869	1.55494	0.00240084	0.0149207	4.0524	2.01878
12941			8.31	457.112	77.3532	21.9728	1.52446	0.00162783	0.0125997	3.52041	1.81574
12943			8.31	564.097	14.2447	3.35387	1.58867	0.000941202	0.0093161	4.24726	2.08653
12945			8.31	599.071	0.567132	0.103539	1.0993	0.00803143	0.0276305	5.47744	2.4535
12961			8.31	959.223	7.66455	0.831335	1.0069	0.000129376	0.00359136	9.21957	3.2047
12968			8.33	479.094	8.71667	2.82996	1.41392	0.000424364	0.00604748	3.08014	1.623
12986			9.11	481.242	0.526707	0.0516517	1.45627	0.0171117	0.0414282	10.1973	3.35011
13004			8.37	285.04	37.3595	146.874	1.61996	0.00675537	0.0252858	0.254363	-1.97504
13048			8.39	847.244	0.4478	0.100257	1.44226	0.0295132	0.0549722	4.46653	2.15915
13059			8.42	632.123	0.691314	0.185398	1.21718	0.00574698	0.0232733	3.7288	1.89871
13082			8.44	610.14	9.49758	2.7543	1.19556	0.0435421	0.0668445	3.44827	1.78587
13102			8.46	361.186	8.3419	0.817663	1.60378	0.0190866	0.04382	10.2021	3.3508
13114			8.46	571.18	1.19233	0.33572	1.05105	0.0497039	0.0714387	3.55158	1.82846
13122			8.48	1003.21	96.9226	13.9468	1.50294	0.0121393	0.0346499	6.94945	2.7969
13123			8.48	1025.19	6.47294	1.75841	1.02594	0.00217322	0.0143381	3.68114	1.88015
13127			8.48	253.05	22.5699	11.5745	1.26602	0.0313459	0.0566708	1.94996	0.963447
13129			8.48	295.061	2.89649	0.850006	1.47439	0.00611785	0.0240428	3.40761	1.76876
13134			8.48	457.112	36.8015	13.3234	1.45472	0.00340924	0.0174467	2.76217	1.4658
13137			8.48	479.094	7.47775	3.67838	1.16065	0.0216902	0.0467183	2.03289	1.02353
13158			8.51	327.217	41.3973	4.04061	1.68129	0.00229143	0.0146493	10.2453	3.35689
13188			8.51	947.224	9.88202	2.72779	1.40031	0.00541965	0.0225593	3.62272	1.85708
13202			8.53	431.097	17.2922	4.76673	1.42276	0.0145882	0.0381904	3.62769	1.85905
13211			8.53	494.092	6.96838	1.88258	1.46213	0.0140054	0.0373732	3.7015	1.88811
13215			8.53	517.132	2.88534	0.573455	1.03466	0.0019757	0.0137711	5.0315	2.33099
13256			8.55	449.274	1.29634	0.0579136	1.59544	0.002166	0.0143185	22.384	4.4844
13301			8.57	639.185	0.841115	0.137104	1.26784	0.00152301	0.0121942	6.13489	2.61704
13348			8.6	645.254	1.33643	0.276235	1.43668	0.0168826	0.041154	4.83803	2.27442
13414			8.64	473.107	241.772	1.96818	1.85105	0.00556219	0.022875	122.84	6.94064
13448			8.66	541.095	2.38341	0.0327508	1.23677	0.00320392	0.0168499	72.7742	6.18536
13461			8.66	947.223	12.802	0.632672	1.10776	0.0327535	0.0579092	20.2348	4.33876
13472			8.69	520.13	0.0125292	0.304814	1.45755	0.025265	0.0507305	0.0411045	-4.60456
13506			8.71	801.239	3.21982	1.39315	1.31163	0.0314465	0.0567612	2.31117	1.20862
13622			8.8	299.019	1.32082	13.4287	1.73166	0.0125033	0.035175	0.0983577	-3.34582
13629			8.8	557.165	2.606	0.575921	1.41091	0.0098106	0.0308906	4.52493	2.17789
13661			8.82	583.108	8.86807	2.38611	1.32146	0.0224014	0.0475174	3.71653	1.89396
13665			8.82	753.202	1.72066	0.257044	1.07233	0.0108859	0.0327186	6.69402	2.74287
13767			8.89	601.3	2.48817	0.45822	1.26695	0.000895981	0.00903438	5.43007	2.44097
13775			8.89	693.239	1.39599	0.181385	1.09211	0.00720298	0.0260901	7.69627	2.94416
13789			8.91	311.055	0.243544	1.47127	1.59931	0.00959712	0.0305068	0.165533	-2.59481
13797			8.91	503.248	3.30244	0.177883	1.80575	0.00470466	0.0208784	18.5652	4.21453
13832			8.93	329.232	96.0548	16.232	1.67486	4.4704e-05	0.00208649	5.91763	2.56502
13834			8.93	397.219	4.72639	1.4442	1.48647	0.00260275	0.0153836	3.27267	1.71047
13835			8.93	414.209	1.34863	0.25734	1.55534	1.2112e-05	0.00101987	5.24066	2.38975
13837			8.93	465.206	0.812707	0.205203	1.3298	0.00026905	0.00504715	3.9605	1.98568
13848			8.93	605.129	1.66633	0.106988	1.33283	0.0143257	0.0378262	15.5749	3.96115
13856			8.93	681.455	2.55002	0.223669	1.17011	0.00235287	0.0148036	11.4009	3.51107
13870			8.93	905.316	0.128009	0.0160503	1.33212	0.017137	0.0414582	7.97553	2.99558
13875			8.96	1085.22	9.02902	2.00151	1.30451	0.00126409	0.0110618	4.51109	2.17348
13880			8.96	283.06	41.1676	12.7436	1.4475	0.00570207	0.0231777	3.23046	1.69174
13881			8.96	325.071	3.98863	0.938815	1.52155	0.00183466	0.0133254	4.24858	2.08698
13883			8.96	392.228	4.31837	0.727972	1.05999	0.000245809	0.00484031	5.93205	2.56853
13884			8.96	365.209	1.43933	0.189552	1.10201	0.000333876	0.00553265	7.59333	2.92473
13887			8.96	461.086	1.60193	0.0653799	1.39998	0.0474053	0.069795	24.5019	4.61482
13888			8.96	487.123	44.1576	14.1848	1.48957	0.00197539	0.0137702	3.11302	1.63831
13916			8.98	623.238	12.1505	2.89392	1.42688	0.00339925	0.0174184	4.19862	2.06992
13941			9	686.235	4.00451	0.853955	1.6344	0.00190723	0.0135593	4.68937	2.2294
13954			9.02	363.201	4.23824	0.749769	1.42862	0.0181389	0.0427028	5.65272	2.49894
13976			9.05	449.144	19.0437	1.85111	1.6795	0.00536887	0.0224468	10.2878	3.36286
13981			9.05	512.139	5.18909	0.763112	1.22628	0.00288445	0.0160347	6.7999	2.76551
14043			9.09	473.108	0.503718	0.00457469	1.74705	0.00352558	0.0177708	110.11	6.7828
14057			9.09	725.163	2.86662e-09	0.0935477	1.60342	0.0163429	0.040493	3.06434e-08	-24.9598
14066			9.11	253.05	8.25439	1.55667	1.76391	0.000331975	0.00552003	5.30259	2.4067
14076			9.11	457.112	13.5981	0.694747	1.50325	0.000257942	0.00495078	19.5727	4.29077
14081			9.11	493.089	1.66502	0.274363	1.14682	0.000776113	0.00823398	6.06867	2.60138
14088			9.11	520.108	1.8718	0.0484726	1.29141	0.00571499	0.0232052	38.6156	5.27111
14089			9.11	525.099	6.96343	0.207091	1.16665	0.000126909	0.00355381	33.625	5.07146
14134			9.14	369.096	0.0141659	0.125651	1.10409	0.0223349	0.0474438	0.11274	-3.14892
14163			9.14	797.265	1.70661	0.26558	1.02106	0.0280984	0.053592	6.42595	2.68391
14185			9.16	695.253	0.588031	0.049154	1.28733	0.0364405	0.0609079	11.963	3.58051
14201			9.18	297.04	3.99553	13.1945	1.69938	0.00379796	0.0185085	0.302818	-1.72348
14270			9.2	681.187	2.5469	5.97938	1.20916	0.0389541	0.0629955	0.425947	-1.23126
14311			9.23	837.215	0.326051	0.0329384	1.75953	0.000504378	0.00639584	9.89881	3.30726
14312			9.23	864.232	0.495056	0.112764	1.02689	0.0128502	0.0356615	4.3902	2.13429
14351			9.25	847.244	3.48631	0.937926	1.01401	0.000515711	0.00643907	3.71704	1.89416
14363			9.27	421.055	0.129124	1.2007	1.748	0.0179657	0.0424924	0.107541	-3.21705
14417			9.29	639.186	2.7328	0.995208	1.40774	0.0068688	0.0254946	2.74596	1.45731
14423			9.29	753.312	2.18581	0.238113	1.16798	0.000149905	0.00388023	9.17973	3.19845
14453			9.32	481.242	0.757184	0.072184	1.23508	0.015232	0.0390616	10.4896	3.39089
14455			9.96	507.259	0.0272873	1.1626	1.2042	0.0202282	0.0450945	0.023471	-5.41298
14465			9.32	713.186	3.06134	0.292647	1.35771	0.0490088	0.07095	10.4608	3.38693
14486			9.34	563.152	4.37761	1.45714	1.04843	0.043324	0.0666704	3.00426	1.58701
14493			9.34	626.147	2.06066	0.509209	1.42263	0.0044857	0.0203183	4.04678	2.01677
14618			9.45	785.17	2.24614	0.31193	1.02486	0.00439717	0.0200852	7.20078	2.84815
14640			9.47	629.07	0.482654	0.0950433	1.27067	0.0144544	0.0380057	5.07826	2.34433
14668			9.49	593.163	0.771683	0.199156	1.18504	0.0314446	0.0567595	3.87477	1.95411
14764			9.56	601.301	1.68973	0.341308	1.46161	0.0068179	0.0254013	4.95074	2.30765
14776			9.92	973.239	0.771552	0.0418873	1.49383	0.00432136	0.0198824	18.4197	4.20318
14786			9.58	329.232	7.95439	2.66497	1.409	0.0166882	0.0409184	2.98479	1.57763
14917			9.7	895.052	4.07892	1.4801	1.15887	0.0304961	0.0558958	2.75584	1.46249
14937			9.72	659.267	0.811643	0.00842507	1.63472	0.022351	0.0474617	96.3366	6.59001
14948			9.74	307.191	2.80392	0.230715	1.15031	9.6866e-05	0.00303723	12.1532	3.60326
14999			9.92	397.219	0.439968	0.126835	1.00751	0.0281616	0.0536525	3.46883	1.79445
15001			9.81	604.166	0.457308	0.092032	1.23807	0.0359858	0.0605559	4.96901	2.31296
15006			9.92	611.282	0.174995	0.00841798	1.55326	0.02283	0.0480187	20.7883	4.3777
15085			9.99	311.222	1.08626	0.463191	1.39871	0.0144684	0.038025	2.34516	1.22969
15121			9.92	405.06	0.966159	7.04348	1.6896	0.00411313	0.0193128	0.137171	-2.86596
15124			9.92	465.208	0.295355	0.0306908	1.44494	0.0468337	0.0693738	9.62357	3.26657
15133			9.96	455.263	1.12201	0.132033	1.37208	0.0496778	0.0714205	8.49798	3.08712
15138			9.92	947.259	0.999403	0.00959054	1.70602	0.00160235	0.0125036	104.207	6.70331
15140			9.94	401.122	0.455766	0.125158	1.42174	0.00863146	0.0287208	3.64154	1.86455
